# Supplementary material for: Arterial Structural and Functional Characteristics at End of Early Childhood and Beginning of Adulthood: Impact of Body Size Gain during Early, Intermediate, Late and Global Growth
Source: J Cardiovasc Dev Dis. 2019 Sep 6;6(3):33. doi: 10.3390/jcdd6030033 (PMC6787690; doi:10.3390/jcdd6030033)
Supplement: Supplementary file 1 [file jcdd-06-00033-s001.zip]

Archive with 1 entries (1 files):
- jcdd-567523-supplementary.xlsx
