# Supplementary material for: Arterial Structural and Functional Characteristics at End of Early Childhood and Beginning of Adulthood: Impact of Body Size Gain during Early, Intermediate, Late and Global Growth
Source: J Cardiovasc Dev Dis. 2019 Sep 6;6(3):33. doi: 10.3390/jcdd6030033 (PMC6787690; doi:10.3390/jcdd6030033)
Supplement: Supplementary file 1 [file jcdd-06-00033-s001.zip › jcdd-567523-supplementary.xlsx]

## Sheet: Table_S1_Reference_Groups
	Supplementary, Table S1. Clinical, anthropometric and arterial structural, haemodynamic and stiffness parameters, of Children and Adolescent Reference subgroups
		Children Cohort (n=400)							Adolescent Cohort (n=153)
		MV	STD	Min.	p25th	p50th	p75th	Max.	MV	STD	Min.	p25th	p50th	p75th	Max.
	Clinical and anthropometric characteristics
	Age (years)	6.00059	0.306715	5.15	5.769	6.0045	6.2405	6.633	18.1235	0.418293	17	17.8	18.1	18.4	19.7
	Number of subjects (% female)	400 (46)							153 (51)
	Body weight (kg)	20.8005	2.59982	15.5	19	20.6	22.6	32.4	59.6791	8.61858	42.2	54.1	59.5	65	82.7
	Body height (m)	1.13281	0.0494387	1.01	1.1	1.13	1.162	1.29	1.66471	0.0856446	1.47	1.61	1.66	1.72	1.9
	BMI (Kg/m2)	16.1688	1.27696	12.273	15.251	16.106	16.963	22.153	21.4241	2.10321	16.5	19.9	21.6	23.1	24.9
	z-BMI (STD)	0.512791	0.790537	-2.82	-0.01	0.55	1.06	2.92	-0.0750336	0.760303	-2.06	-0.51	0.08	0.54	1.51
	z-Body Weight for age (STD)	0.0715026	0.816568	-2.08	-0.54	0.085	0.66	2.43	-	-	-	-	-	-	-
	z-Body Height for age (STD)	-0.464585	0.905595	-3.09	-1.11	-0.47	0.1	2.57	-0.408926	0.865177	-3.55	-0.91	-0.38	0.13	1.84
	Obesity (n, %)	0 (0)							0 (0)
	Dyslipidemia (n, %)	0 (0)							0 (0)
	Diabetes (n, %)	0 (0)							0 (0)
	Hypertension (n, %)	0 (0)							0 (0)
	CV Family background (n, %)	0 (0)							0 (0)
	Current Smoke (n, %)	0 (0)							0 (0)
	z-Body Weight for age at birth (STD)	0.0772251	0.815608	-1.85	-0.54	0.07	0.68	2.95	0.087451	0.946618	-1.9	-0.73	0.04	0.63	2.87
	z-Body Height for age at birth (STD)	-0.229973	1.04778	-4.91	-0.88	-0.08	0.46	2.7	-0.141944	1.50536	-5.45	-0.62	-0.08	0.59	4.82
	z-BMI for age at birth (STD)	0.325929	0.989425	-2.2	-0.33	0.405	0.93	3.65	0.242917	1.50145	-3.39	-0.73	0.16	1.01	5.56
	z-Body Weight for height 24 m. (STD)	0.3952	1.08493	-3.86	-0.23	0.335	1.05	4.59	-	-	-	-	-	-	-
	z-Body Weight for age 24 m. (STD)	0.204598	0.939774	-2.83	-0.48	0.195	0.79	3.52	-	-	-	-	-	-	-
	z-Body Height for age 24 m. (STD)	-0.222945	1.06204	-4.12	-0.95	-0.27	0.52	2.55	-	-	-	-	-	-	-
	z-BMI for age 24 m. (STD)	0.475394	1.12923	-4.07	-0.21	0.41	1.17	4.72	-	-	-	-	-	-	-
	1st Wave: anthropometry
	Age (years)	-	-	-	-	-	-	-	6.59115	0.414724	5.42222	6.27222	6.55278	6.87222	8.21667
	z-Body Weight for age (STD)	-	-	-	-	-	-	-	0.29063	0.897659	-1.85	-0.25	0.35	0.87	2.7
	z-Body Height for age (STD)	-	-	-	-	-	-	-	-0.104882	0.919765	-2.1	-0.71	-0.13	0.58	2.1
	z-BMI for age (STD)	-	-	-	-	-	-	-	0.501575	0.846567	-1.79	-0.17	0.59	1.13	2.78
	2nd Wave: anthropometry
	Age (years)	-	-	-	-	-	-	-	8.0575	0.392431	6.82222	7.74028	8.08056	8.33472	9.15833
	z-Body Weight for age (STD)	-	-	-	-	-	-	-	0.31641	1.01818	-1.79	-0.41	0.39	1.03	2.71
	z-Body Height for age (STD)	-	-	-	-	-	-	-	-0.0341379	1.01543	-4.53	-0.6	-0.125	0.7	2.07
	z-BMI for age (STD)	-	-	-	-	-	-	-	0.447328	1.00953	-2.37	-0.24	0.55	1.175	2.48
	3rd Wave: anthropometry
	Age (years)	-	-	-	-	-	-	-	12.1108	0.417448	10.8944	11.7806	12.1139	12.3639	13.6889
	z-Body Weight for age (STD)	-	-	-	-	-	-	-	-	-	-	-	-	-	-
	z-Body Height for age (STD)	-	-	-	-	-	-	-	-0.0459504	1.09393	-2.37	-0.94	-0.07	0.74	2.61
	z-BMI for age (STD)	-	-	-	-	-	-	-	0.25325	1.05563	-3.17	-0.435	0.385	1.025	2.67
	Central (aortic) and peripheral blood pressure, haemodynamics parameters and wave reflection components and parameters
	Heart rate (beats/minute)	90.3631	10.7184	66	83	89	98	128	69.0789	11.3357	43	60.5	70	75.5	111
	pSBP (mmHg)	98.618	7.20327	80	93	98	103	120	117.296	9.57566	94	111	118	123	139
	pDBP (mmHg)	58.1453	5.85989	45	54	58	62	74	54.6645	9.64121	33	48	54.5	61	81
	pPP (mmHg)	40.4551	6.64352	26	36	40	45	60	62.6316	6.33469	48	59	63	67	79
	pMBP (mmHg)	71.6479	5.52012	56.6667	67.3333	71.3333	75.3333	86	80.8531	6.05478	65	77	80.5	85	95.6667
	cSBP (mmHg)	81.9849	6.04652	64	78	82	86	100	100.711	8.12374	83	95	101	106	126
	cDBP (mmHg)	60.0955	5.73981	46	56	60	64	75	63.6711	6.25694	47	60	63	67.5	82
	cPP (mmHg)	21.9799	4.68283	7	19	21	25	43	37.0658	8.61207	18	31	36	42.5	61
	Cardiac Output (liter/minute)	4.5	1.2	3.7	4	4.4	4.7	5.3	5.43413	0.697673	3.9	4.87083	5.45	5.92917	7.07273
	Cardiac Index (liter/minute/m2)	4.8	0.3	4.2	4.3	4.85	5.2	5.4	3.28538	0.407016	2.32	3.01714	3.28125	3.59444	4.25
	SVR (s.mmHg/ml)	1.10125	0.07	0.92	1.03514	1.09	1.14	1.24	1.02482	0.144658	0.78	0.910167	1.015	1.13025	1.398
	AIx (%)	10.3568	9.81641	-16	4	11	17	37	-1.37162	9.18908	-28	-7	-1	4.5	25
	AIx@75 (%)	17.2304	9.70997	-10	11	17	24	43	-4.05405	10.1121	-34	-10	-3.5	2	27
	AP (mmHg)	2.26131	2.25453	-5	1	2	4	9	-0.777027	3.60616	-14	-2	0	1	8
	Pf (mmHg)	19.5459	4.87831	7	17	19	22.5	43	35.2203	10.1028	9	29	34	42	82
	Pb (mmHg)	10.2653	5.31867	3	9	10	11	78	13.965	3.25265	6	12	14	16	26
	Structural arterial parameters
	Right CCA SD (mm)	6.04439	0.565232	4.83	5.63	5.975	6.45	7.41	6.78227	0.454985	5.69	6.48	6.765	7.08	7.78
	Right CCA DD (mm)	5.395	0.529976	4.21	5.02	5.35	5.82	6.91	6.13673	0.424121	5.23	5.87	6.11	6.39	7.12
	Right CCA IMT (mm)	0.42189	0.0257668	0.37	0.409	0.4195	0.431	0.496	0.491926	0.0341868	0.4	0.473	0.489	0.5105	0.618
	Left CCA SD (mm)	5.87261	0.479707	4.84	5.54	5.835	6.185	7.48	6.72547	0.434606	5.46	6.42	6.75	6.96	8.18
	Left CCA DD (mm)	5.21199	0.444733	4.25	4.91	5.18	5.48	6.99	6.07818	0.420395	4.9	5.815	6.09	6.33	7.56
	Left CCA IMT (mm)	0.419217	0.0264749	0.356	0.404	0.415	0.43	0.567	0.489649	0.0365182	0.396	0.471	0.4865	0.506	0.627
	Right CFA SD (mm)	4.74605	0.477979	3.49	4.4	4.735	5	6.5	7.215	1.01454	5.48	6.4	6.94	8.025	9.76
	Right CFA DD (mm)	4.43487	0.47034	3.39	4.11	4.42	4.69	6.11	6.88733	0.96126	5.29	6.115	6.555	7.635	9.44
	Right CFA IMT (mm)	0.329588	0.0294811	0.285	0.313	0.323	0.334	0.411	0.397214	0.0816288	0.32	0.369	0.3735	0.386	0.645
	Left CFA SD (mm)	4.73994	0.483729	3.74	4.37	4.7	5.06	6.35	7.32133	1.05411	5.46	6.405	7.13	8.24	9.96
	Left CFA DD (mm)	4.42717	0.492846	3.41	4.09	4.41	4.76	5.98	7.01217	1.01105	5.28	6.155	6.745	7.82	9.63
	Left CFA IMT (mm)	0.335318	0.0267953	0.271	0.318	0.331	0.352	0.398	0.375692	0.0575187	0.319	0.34	0.367	0.375	0.548
	Local arterial stifness
	Right CCA EM (mmHg)	186.302	46.7316	71.4237	151.781	188.84	216.525	304.04	358.058	88.1644	205.862	287.926	350.9	414.375	641.509
	Left CCA EM (mmHg)	178.261	49.3722	54.0658	142.8	172.574	202.889	313.837	353.288	87.7142	201.266	286.726	349.273	395	670.294
	Right CFA EM (mmHg)	637.785	297.735	276.64	416.071	574.781	724.917	1554.83	1319.88	466.946	665.053	951.724	1226.75	1632	2490.27
	Left CFA EM (mmHg)	596.135	229.835	218.857	419.362	544.646	727.076	1561.27	1427.34	509.63	623.16	1036.8	1384.76	1696	3496.5
	Regional arterial stifness
	cfPWV (m/s)	4.81414	0.727365	2.88362	4.353	4.729	5.1755	7.71574	6.27616	0.750796	4.4	5.8	6.2	6.8	8.1
	MV: mean value. STD: standard deviation . Min. and Max.: Minimal and maximal value, respectively. z: z-score. p25th, p50th and p75th: percentile 25, 50 (median) and 75, respectively. BMI: body mass index. CV: cardiovascular. pSBP, pDBP, pPP and pMBP: peripheral (brachial) systolic, diastolic, pulse and mean blood pressure, repectively. cSBP, cDBP, and cPP: central (aortic) systolic, diastolic, an…

## Sheet: Table_S2_Z_Scores
	Supplementary, Table S2. Arterial structural, haemodynamic and stiffness parameters z-score, of Children and Adolescent Cohort
		Children Cohort (n=632)							Adolescent Cohort (n=340)
		MV	STD	Min.	p25th	p50th	p75th	Max.	MV	STD	Min.	p25th	p50th	p75th	Max.
	Central (aortic) and peripheral blood pressure, haemodynamics parameters and wave reflection components and parameters
	z-Heart rate	0.0896029	1.04192	-2.3	-0.57	-0.05	0.79	4.07	0.0149137	1.09295	-2.459	-0.774	0.004	0.6525	3.205
	z-pSBP	0.149215	1.14617	-2.96	-0.65	0.13	0.9	3.84	0.339463	1.14804	-3.14449	-0.411019	0.229176	1.04351	4.06817
	z-pDBP	0.0701444	1.21194	-8.98	-0.65	0.03	0.71	4.79	0.214131	1.16749	-2.55759	-0.520295	0.106566	0.885793	6.73375
	z-pPP	0.109928	1.09912	-2.63	-0.63	0.08	0.8	5.73	0.209668	1.10428	-3.477	-0.42	0.191	0.925	3.797
	z-pMBP	0.112319	1.21502	-7.68	-0.74	0.17	0.86	4.51	0.311658	1.17754	-2.751	-0.503	0.189	1.053	6.413
	z-cSBP	0.093268	1.0518	-2.79	-0.58	0.1	0.79	2.94	0.203937	1.03043	-2.476	-0.503	0.214	0.853	3.936
	z-cDBP	0.047451	1.04223	-2.41	-0.69	0	0.67	2.95	0.167507	1.10629	-2.775	-0.622	0.058	0.896	3.285
	z-cPP	0.0512745	0.949819	-3.39	-0.53	-0.08	0.71	4.56	0.0795672	0.950383	-2.492	-0.571	0.063	0.64	4.121
	z-Cardiac Output	-0.055	1.06	-2.99	-0.82	0.12	0.88	2.46	-0.0392296	0.999863	-2.429	-0.697	0.043	0.736	2.337
	z-Cardiac Index	-0.106	1.89	-3.19	-0.87	-0.31	0.67	3.18	-0.118792	2.28811	-3.915	-0.944	-0.199	0.555	3.473
	z-SVR	0.106	1.18	-1.99	-0.84	0.13	0.81	3.698	0.157069	1.1006	-1.879	-0.667	0.113	0.87	3.698
	z-AIx	-0.0870915	1.00242	-2.82	-0.76	-0.1	0.54	2.98	0.0675091	1.00017	-2.888	-0.49	0.093	0.708	3.102
	z-AIx@75	-0.0335417	0.957375	-2.69	-0.645	-0.03	0.57	2.53	0.0602303	1.00291	-2.869	-0.57	0.073	0.626	2.856
	z-AP	-0.0846405	1.00563	-2.94	-0.77	0.09	0.57	2.98	0.0596012	0.996102	-3.973	-0.385	0.19	0.765	2.778
	z-Pf	0.0782667	0.960997	-2.92	-0.625	-0.05	0.62	5.03	0.0737785	0.9999	-2.645	-0.509	0.0175	0.621	4.457
	z-Pb	-0.00226667	0.905343	-3.11	-0.45	-0.07	0.2	9.16	0.143446	1.05342	-2.933	-0.549	0.072	0.693	4.108
	Structural arterial parameters
	z-Right CCA SD	0.0424	0.899547	-1.82	-0.53	-0.01	0.71	2.64	0.0925317	1.16165	-3.414	-0.59	0.018	0.798	5.25
	z-Right CCA DD	0.03232	0.907175	-2.1	-0.49	-0.1	0.66	2.71	0.0793202	1.15418	-3.713	-0.622	-0.029	0.797	4.825
	z-Right CCA IMT	0.01472	1.03369	-1.67	-0.62	-0.14	0.36	4.63	0.0721429	1.15877	-3.038	-0.547	-0.059	0.65	4.057
	z-Left CCA SD	0.120519	0.984245	-2.41	-0.53	0.15	0.73	3.28	0.0957485	1.08367	-2.925	-0.654	0.098	0.898	3.573
	z-Left CCA DD	0.116817	0.986434	-2.11	-0.55	0.1	0.76	3.67	0.0890697	1.06621	-2.817	-0.612	0.106	0.833	3.718
	z-Left CCA IMT	0.0387413	1.00966	-3.73	-0.53	-0.08	0.48	5.56	0.0839878	1.1642	-3.896	-0.562	-0.061	0.559	3.599
	z-Right CFA SD	0.0163478	1.08781	-2.87	-0.54	-0.09	0.59	3.58	0.0663333	1.07244	-2.007	-0.649	0.026	0.728	3.384
	z-Right CFA DD	-0.00582609	1.08684	-2.76	-0.68	-0.06	0.65	3.31	0.0552667	1.08685	-2.103	-0.758	-0.028	0.663	3.339
	z-Right CFA IMT	0.0352	1.0267	-1.53	-0.54	-0.23	0.5	2.73	0.309563	1.09552	-1.493	-0.3685	0	0.887	3.07
	z-Left CFA SD	-0.0242238	1.04848	-2.48	-0.79	-0.07	0.65	3.05	0.0970368	1.24623	-3.971	-0.7225	-0.0285	0.8425	4.212
	z-Left CFA DD	-0.0269675	1.04176	-2.36	-0.79	-0.06	0.68	2.87	0.0593971	1.24677	-3.969	-0.809	-0.0895	0.8125	4.088
	z-Left CFA IMT	0.010597	0.954018	-2.24	-0.69	-0.11	0.74	2.27	0.522727	1.48613	-2.148	-0.43	0.211	0.849	5.468
	Local arterial stiffness
	z-Right CCA EM	0.027479	0.971872	-2.5	-0.65	0.05	0.72	2.56	0.0536166	1.02239	-2.103	-0.684	-0.0665	0.685	3.933
	z-Left CCA EM	0.0321461	0.93369	-2.64	-0.61	-0.06	0.54	2.71	0.0813138	0.997945	-2.049	-0.633	-0.059	0.593	4.036
	z-Right CFA EM	-0.0657391	0.890292	-1.42	-0.73	-0.24	0.28	2.99	-0.0151805	1.12195	-1.771	-0.843	-0.226	0.597	3.953
	z-Left CFA EM	-0.0169708	0.953252	-1.69	-0.77	-0.22	0.55	4.09	-0.152366	1.09554	-2.344	-0.887	-0.2825	0.419	4.979
	Regional arterial stiffness
	cfPWV	0.0149102	1.0723	-2.66	-0.72	-0.1	0.59	3.65	0.0545833	1.0024	-2.655	-0.6045	-0.019	0.7125	2.857
	MV: mean value. STD: standard deviation . Min. and Max.: Minimal and maximal value, respectively. z: z-score. p25th, p50th and p75th: percentile 25, 50 (median) and 75, respectively. z- stands for z-score. BMI: body mass index. CV: cardiovascular. pSBP, pDBP, pPP and pMBP: peripheral (brachial) systolic, diastolic, pulse and mean blood pressure, repectively. cSBP, cDBP, and cPP: central (aortic) …

## Sheet: Table_S3_MLR_Anthro_0_2_Enter_
	Supplementary, Table S3. Multiple linear regression analysis between cardiovascular z-score parameters (dependent variables) and anthropometric parameters (independent variables) in Children cohort (n=632)
	Dependent variable	Independent Variables	βu	SE	βs	p	VIF	Adj R2
	Central (aortic) and peripheral blood pressure, and haemodynamic and wave reflection parameters
	z-pSBP	Constant	-0.0224911	0.107613		0.834661		0.0767082
		ΔBW for BH z-score (0-2 y.o.)	0.121914	0.0877912	0.165462	0.166482	3.13676
		z-BW for BH at birth	0.120132	0.116207	0.114123	0.302497	2.69269
		Current z-BMI	0.198768	0.0764332	0.220358	0.010006	1.58643
		Interaction: ΔBW for BH z-score (0-2 y.o.) * z-BW for BH at birth	0.0231556	0.0344902	0.0481879	0.502765	1.13827
		Interaction: ΔBW for BH z-score (0-2 y.o.) * current z-BMI	-0.00322562	0.038785	-0.00713721	0.933803	1.62723
	z-pDBP	Constant	-0.113885	0.118737		0.338648		0.034975
		ΔBW for BH z-score (0-2 y.o.)	0.144367	0.0976869	0.179421	0.141019	3.1311
		z-BW for BH at birth	0.14347	0.129427	0.124964	0.268979	2.6997
		Current z-BMI	0.141552	0.0844841	0.144997	0.0954022	1.59094
		Interaction: ΔBW for BH z-score (0-2 y.o.) * z-BW for BH at birth	0.00633822	0.0384029	0.0120824	0.869075	1.13845
		Interaction: ΔBW for BH z-score (0-2 y.o.) * current z-BMI	-0.00990951	0.0431934	-0.0200871	0.818776	1.62847
	z-pPP	Constant	0.0867099	0.109417		0.429028		-0.0104138
		ΔBW for BH z-score (0-2 y.o.)	0.0117348	0.089263	0.0163863	0.895541	3.13676
		z-BW for BH at birth	0.00278331	0.118155	0.00272043	0.98123	2.69269
		Current z-BMI	0.0931421	0.0777145	0.10624	0.232141	1.58643
		Interaction: ΔBW for BH z-score (0-2 y.o.) * z-BW for BH at birth	0.0150101	0.0350684	0.0321384	0.669097	1.13827
		Interaction: ΔBW for BH z-score (0-2 y.o.) * current z-BMI	0.000861464	0.0394352	0.00196116	0.982593	1.62723
	z-pMBP	Constant	-0.0943407	0.117344		0.422376		0.0638765
		ΔBW for BH z-score (0-2 y.o.)	0.156137	0.0957304	0.19568	0.104472	3.13676
		z-BW for BH at birth	0.156209	0.126716	0.137031	0.219123	2.69269
		Current z-BMI	0.182285	0.0833452	0.186609	0.0299003	1.58643
		Interaction: ΔBW for BH z-score (0-2 y.o.) * z-BW for BH at birth	0.0130088	0.0376093	0.0249987	0.729788	1.13827
		Interaction: ΔBW for BH z-score (0-2 y.o.) * current z-BMI	-0.00731289	0.0422924	-0.0149418	0.862896	1.62723
	z-cSBP	Constant	-0.117042	0.0915705		0.202565		0.0812528
		ΔBW for BH z-score (0-2 y.o.)	0.110736	0.07611	0.170522	0.147135	3.30416
		z-BW for BH at birth	0.0609033	0.0942008	0.0664418	0.518625	2.54043
		Current z-BMI	0.208084	0.0661336	0.25616	0.00188583	1.59436
		Interaction: ΔBW for BH z-score (0-2 y.o.) * z-BW for BH at birth	-0.0103968	0.0270442	-0.0261906	0.701032	1.11644
		Interaction: ΔBW for BH z-score (0-2 y.o.) * current z-BMI	-0.0182781	0.031355	-0.0483369	0.560541	1.65388
	z-cDBP	Constant	-0.144087	0.0932315		0.123695		0.0515933
		ΔBW for BH z-score (0-2 y.o.)	0.121862	0.0774907	0.187262	0.117276	3.30416
		z-BW for BH at birth	0.0667298	0.0959096	0.0726461	0.487329	2.54043
		Current z-BMI	0.171514	0.0673332	0.2107	0.0115533	1.59436
		Interaction: ΔBW for BH z-score (0-2 y.o.) * z-BW for BH at birth	-0.0276748	0.0275348	-0.0695701	0.31598	1.11644
		Interaction: ΔBW for BH z-score (0-2 y.o.) * current z-BMI	-0.0375273	0.0319238	-0.0990344	0.241077	1.65388
	z-cPP	Constant	0.0286917	0.0916419		0.754518		0.0152669
		ΔBW for BH z-score (0-2 y.o.)	0.00959504	0.0761694	0.0154607	0.899873	3.30416
		z-BW for BH at birth	0.0274251	0.0942742	0.031307	0.771401	2.54043
		Current z-BMI	0.0423502	0.0661851	0.0545533	0.522932	1.59436
		Interaction: ΔBW for BH z-score (0-2 y.o.) * z-BW for BH at birth	0.0281342	0.0270653	0.0741604	0.299738	1.11644
		Interaction: ΔBW for BH z-score (0-2 y.o.) * current z-BMI	0.0194877	0.0313795	0.0539263	0.535231	1.65388
	z-Aix	Constant	-0.102107	0.0944014		0.280627		0.0117784
		ΔBW for BH z-score (0-2 y.o.)	-0.0949285	0.078463	-0.147059	0.227659	3.30416
		z-BW for BH at birth	0.0436083	0.097113	0.0478604	0.653848	2.54043
		Current z-BMI	-0.0744128	0.0681781	-0.0921568	0.276292	1.59436
		Interaction: ΔBW for BH z-score (0-2 y.o.) * z-BW for BH at birth	0.0195618	0.0278803	0.0495748	0.483662	1.11644
		Interaction: ΔBW for BH z-score (0-2 y.o.) * current z-BMI	0.026332	0.0323243	0.0700545	0.416189	1.65388
	z-Aix@75	Constant	0.0450203	0.0965664		0.641562		0.0268443
		ΔBW for BH z-score (0-2 y.o.)	-0.0855154	0.0775427	-0.136224	0.271406	3.27689
		z-BW for BH at birth	-0.0157675	0.0972073	-0.0174422	0.871305	2.48335
		Current z-BMI	-0.129846	0.0694844	-0.159941	0.0630977	1.57327
		Interaction: ΔBW for BH z-score (0-2 y.o.) * z-BW for BH at birth	0.0130099	0.0279862	0.0336966	0.642521	1.12843
		Interaction: ΔBW for BH z-score (0-2 y.o.) * current z-BMI	0.00887314	0.0322613	0.0243194	0.783564	1.67911
	z-AP	Constant	-0.148317	0.0945321		0.118122		0.00632206
		ΔBW for BH z-score (0-2 y.o.)	-0.0947479	0.0785716	-0.146981	0.229183	3.30416
		z-BW for BH at birth	0.0542196	0.0972475	0.059588	0.577734	2.54043
		Current z-BMI	-0.0464775	0.0682725	-0.0576391	0.49675	1.59436
		Interaction: ΔBW for BH z-score (0-2 y.o.) * z-BW for BH at birth	0.0139787	0.0279189	0.0354743	0.617099	1.11644
		Interaction: ΔBW for BH z-score (0-2 y.o.) * current z-BMI	0.0329457	0.0323691	0.08777	0.309906	1.65388
	z-Pf	Constant	0.037347	0.0951944		0.695214		0.00232516
		ΔBW for BH z-score (0-2 y.o.)	0.0511707	0.0791359	0.0790936	0.518579	3.2543
		z-BW for BH at birth	-0.00806161	0.0974926	-0.00898316	0.934176	2.56701
		Current z-BMI	0.100051	0.0698931	0.122871	0.153762	1.60247
		Interaction: ΔBW for BH z-score (0-2 y.o.) * z-BW for BH at birth	-0.00464052	0.0284078	-0.0117181	0.870396	1.11926
		Interaction: ΔBW for BH z-score (0-2 y.o.) * current z-BMI	-0.00641096	0.0330979	-0.0167279	0.846599	1.62222
	z-Pb	Constant	-0.00733916	0.0922854		0.936689		-0.017382
		ΔBW for BH z-score (0-2 y.o.)	-0.00331762	0.0767176	-0.00534162	0.965547	3.2543
		z-BW for BH at birth	0.00147773	0.0945134	0.00171525	0.98754	2.56701
		Current z-BMI	0.031364	0.0677573	0.0401221	0.643919	1.60247
		Interaction: ΔBW for BH z-score (0-2 y.o.) * z-BW for BH at birth	0.0238774	0.0275398	0.0628065	0.386914	1.11926
		Interaction: ΔBW for BH z-score (0-2 y.o.) * current z-BMI	-0.00714128	0.0320865	-0.0194098	0.82409	1.62222
	Structural arterial parameters
	z-Right CCA SD	Constant	-0.054981	0.133548		0.681554		0.116807
		ΔBW for BH z-score (0-2 y.o.)	-0.0431814	0.11418	-0.0680347	0.706191	3.44443
		z-BW for BH at birth	-0.196609	0.133094	-0.244922	0.143146	2.92573
		Current z-BMI	0.360522	0.0949853	0.443292	<0.001	1.45179
		Interaction: ΔBW for BH z-score (0-2 y.o.) * z-BW for BH at birth	0.0546713	0.0407087	0.1393	0.182691	1.14506
		Interaction: ΔBW for BH z-score (0-2 y.o.) * current z-BMI	-0.0812136	0.0581148	-0.181932	0.165747	1.80387
	z-Right CCA DD	Constant	-0.0645415	0.134504		0.632513		0.11804
		ΔBW for BH z-score (0-2 y.o.)	0.00909467	0.114997	0.0142174	0.937142	3.44443
		z-BW for BH at birth	-0.152811	0.134046	-0.188876	0.25735	2.92573
		Current z-BMI	0.349113	0.0956651	0.425917	<0.001	1.45179
		Interaction: ΔBW for BH z-score (0-2 y.o.) * z-BW for BH at birth	0.0511552	0.0410001	0.129324	0.215419	1.14506
		Interaction: ΔBW for BH z-score (0-2 y.o.) * current z-BMI	-0.116057	0.0585307	-0.257959	0.0504694	1.80387
	z-Right CCA IMT	Constant	-0.354853	0.160793		0.0298946		0.130672
		ΔBW for BH z-score (0-2 y.o.)	0.417098	0.137473	0.541511	0.00316277	3.44443
		z-BW for BH at birth	0.338454	0.160245	0.347424	0.0374796	2.92573
		Current z-BMI	0.0799533	0.114363	0.0810086	0.4863	1.45179
		Interaction: ΔBW for BH z-score (0-2 y.o.) * z-BW for BH at birth	-0.078165	0.0490135	-0.164112	0.11431	1.14506
		Interaction: ΔBW for BH z-score (0-2 y.o.) * current z-BMI	0.00139025	0.0699705	0.0025663	0.984192	1.80387
	z-Left CCA SD	Constant	-0.0287495	0.0903248		0.750592		0.0799015
		ΔBW for BH z-score (0-2 y.o.)	0.153052	0.0738848	0.259706	0.0395772	3.55326
		z-BW for BH at birth	0.173576	0.0884668	0.217163	0.0511231	2.76937
		Current z-BMI	0.131408	0.0644525	0.180218	0.0427635	1.7663
		Interaction: ΔBW for BH z-score (0-2 y.o.) * z-BW for BH at birth	0.00984555	0.0225259	0.0324575	0.66252	1.24665
		Interaction: ΔBW for BH z-score (0-2 y.o.) * current z-BMI	-0.0202597	0.0286695	-0.0727075	0.480587	2.39312
	z-Left CCA DD	Constant	-0.0310711	0.0907749		0.732488		0.0888424
		ΔBW for BH z-score (0-2 y.o.)	0.143286	0.0742529	3.55326	0.0550377	3.55326
		z-BW for BH at birth	0.190749	0.0889076	2.76937	0.0331025	2.76937
		Current z-BMI	0.138483	0.0647737	1.7663	0.0337168	1.7663
		Interaction: ΔBW for BH z-score (0-2 y.o.) * z-BW for BH at birth	0.0137646	0.0226381	1.24665	0.543849	1.24665
		Interaction: ΔBW for BH z-score (0-2 y.o.) * current z-BMI	-0.0195967	0.0288124	2.39312	0.497187	2.39312
	z-Left CCA IMT	Constant	-0.147309	0.100995		0.146228		0.0418201
		ΔBW for BH z-score (0-2 y.o.)	0.158116	0.0826127	0.244869	0.0570338	3.55326
		z-BW for BH at birth	0.178296	0.0989173	0.203588	0.0729533	2.76937
		Current z-BMI	0.101889	0.0720663	0.127532	0.158945	1.7663
		Interaction: ΔBW for BH z-score (0-2 y.o.) * z-BW for BH at birth	-0.0102623	0.0251869	-0.0308768	0.68411	1.24665
		Interaction: ΔBW for BH z-score (0-2 y.o.) * current z-BMI	-0.0205878	0.0320563	-0.0674326	0.521443	2.39312
	z-Right CFA SD	Constant	-0.0890257	0.152312		0.560512		0.162612
		ΔBW for BH z-score (0-2 y.o.)	0.146088	0.132279	0.196943	0.272692	3.26591
		z-BW for BH at birth	-0.128941	0.165558	-0.138639	0.43835	3.2543
		Current z-BMI	0.344144	0.109406	0.375188	0.00231856	1.46106
		Interaction: ΔBW for BH z-score (0-2 y.o.) * z-BW for BH at birth	0.0132321	0.0493198	0.0275601	0.789157	1.08372
		Interaction: ΔBW for BH z-score (0-2 y.o.) * current z-BMI	-0.0363464	0.0740654	-0.0590442	0.624941	1.48673
	z-Right CFA DD	Constant	-0.0862337	0.151996		0.572051		0.164072
		ΔBW for BH z-score (0-2 y.o.)	0.187351	0.132004	0.252874	0.159655	0.252874
		z-BW for BH at birth	-0.121582	0.165214	-0.130884	0.463912	-0.130884
		Current z-BMI	0.317593	0.109179	0.346659	0.00467947	0.346659
		Interaction: ΔBW for BH z-score (0-2 y.o.) * z-BW for BH at birth	0.0131594	0.0492174	0.0274418	0.789861	0.0274418
		Interaction: ΔBW for BH z-score (0-2 y.o.) * current z-BMI	-0.060532	0.0739116	-0.0984519	0.415202	-0.0984519
	z-Right CFA IMT	Constant	0.332686	0.303881		0.293479		0.17198
		ΔBW for BH z-score (0-2 y.o.)	-0.0492218	0.467279	-0.0591295	0.917716	6.8498
		z-BW for BH at birth	0.354883	0.417829	0.493896	0.411055	7.35069
		Current z-BMI	-0.752686	0.313588	-0.727189	0.0320709	1.99535
		Interaction: ΔBW for BH z-score (0-2 y.o.) * z-BW for BH at birth	0.00854432	0.126975	0.0178299	0.947374	1.52621
		Interaction: ΔBW for BH z-score (0-2 y.o.) * current z-BMI	0.061142	0.300771	0.0580798	0.84206	1.7745
	z-Left CFA SD	Constant	-0.121657	0.100727		0.228583		0.0738746
		ΔBW for BH z-score (0-2 y.o.)	0.102025	0.0835358	0.158162	0.223428	3.63971
		z-BW for BH at birth	0.114725	0.102576	0.130742	0.264747	2.96574
		Current z-BMI	0.188754	0.074533	0.234914	0.0121096	1.86745
		Interaction: ΔBW for BH z-score (0-2 y.o.) * z-BW for BH at birth	0.0134268	0.025268	0.0402444	0.595762	1.24491
		Interaction: ΔBW for BH z-score (0-2 y.o.) * current z-BMI	-0.01237	0.0324091	-0.0402111	0.703111	2.40888
	z-Left CFA DD	Constant	-0.102403	0.100141		0.307762		0.056099
		ΔBW for BH z-score (0-2 y.o.)	0.095606	0.0830503	0.150502	0.25106	3.63971
		z-BW for BH at birth	0.0984005	0.10198	0.113872	0.335782	2.96574
		Current z-BMI	0.177045	0.0740998	0.223747	0.0178298	1.86745
		Interaction: ΔBW for BH z-score (0-2 y.o.) * z-BW for BH at birth	0.0103098	0.0251212	0.0313794	0.681959	1.24491
		Interaction: ΔBW for BH z-score (0-2 y.o.) * current z-BMI	-0.0208485	0.0322207	-0.0688194	0.518356	2.40888
	z-Left CFA IMT	Constant	0.187255	0.200012		0.354777		-0.0881517
		ΔBW for BH z-score (0-2 y.o.)	0.0858213	0.187391	0.130525	0.649444	3.35901
		z-BW for BH at birth	0.049389	0.204621	0.0656529	0.810503	3.05965
		Current z-BMI	-0.17515	0.190562	-0.193805	0.363539	1.83867
		Interaction: ΔBW for BH z-score (0-2 y.o.) * z-BW for BH at birth	0.0247824	0.0887369	0.047487	0.78147	1.19563
		Interaction: ΔBW for BH z-score (0-2 y.o.) * current z-BMI	0.0188334	0.100172	0.0336337	0.851819	1.32345
	Local arterial stiffness
	z-Right CCA EM	Constant	0.0617762	0.161689		0.703376		-0.041085
		ΔBW for BH z-score (0-2 y.o.)	0.0780554	0.13471	0.11512	0.563849	3.37442
		z-BW for BH at birth	-0.0149749	0.159355	-0.0169279	0.925355	2.77404
		Current z-BMI	0.0525217	0.112516	0.0601804	0.641856	1.4209
		Interaction: ΔBW for BH z-score (0-2 y.o.) * z-BW for BH at birth	0.0274263	0.0478621	0.0658679	0.568157	1.12953
		Interaction: ΔBW for BH z-score (0-2 y.o.) * current z-BMI	-0.0687022	0.0689949	-0.146292	0.322228	1.84516
	z-Left CCA EM	Constant	-0.0289949	0.108696		0.790021		-0.00569577
		ΔBW for BH z-score (0-2 y.o.)	-0.00599745	0.0882999	-0.00972875	0.945937	3.20283
		z-BW for BH at birth	0.0868182	0.10557	0.106143	0.412152	2.60064
		Current z-BMI	0.0606981	0.0759752	0.0778014	0.425583	1.48048
		Interaction: ΔBW for BH z-score (0-2 y.o.) * z-BW for BH at birth	0.0248263	0.0307996	0.0668629	0.421469	1.07417
		Interaction: ΔBW for BH z-score (0-2 y.o.) * current z-BMI	0.0174708	0.0377286	0.050263	0.64398	1.83928
	z-Right CFA EM	Constant	0.0221028	0.154282		0.886438		-0.0253496
		ΔBW for BH z-score (0-2 y.o.)	0.15482	0.133989	0.228006	0.251297	3.26591
		z-BW for BH at birth	0.0131513	0.167699	0.0154474	0.937686	3.2543
		Current z-BMI	-0.0215422	0.11082	-0.0256562	0.846358	1.46106
		Interaction: ΔBW for BH z-score (0-2 y.o.) * z-BW for BH at birth	-0.00380928	0.0499575	-0.00866736	0.939408	1.08372
		Interaction: ΔBW for BH z-score (0-2 y.o.) * current z-BMI	-0.0713072	0.075023	-0.126544	0.344701	1.48673
	z-Left CFA EM	Constant	0.00517056	0.0961813		0.957183		-0.00886339
		ΔBW for BH z-score (0-2 y.o.)	0.0405581	0.0795867	0.0691078	0.610901	3.64567
		z-BW for BH at birth	-5.36731e-05	0.0978139	-6.72172e-05	0.999563	2.97471
		Current z-BMI	0.0415826	0.0709614	0.0568802	0.558561	1.86785
		Interaction: ΔBW for BH z-score (0-2 y.o.) * z-BW for BH at birth	-0.0102339	0.0240693	-0.0337067	0.67117	1.24587
		Interaction: ΔBW for BH z-score (0-2 y.o.) * current z-BMI	-0.0528753	0.0308481	-0.188902	0.088108	2.40781
	Regional arterial stiffness
	z-cfPWV	Constant	0.146418	0.138102		0.291175		-0.0179015
		ΔBW for BH z-score (0-2 y.o.)	-0.0164586	0.106634	-0.0249984	0.877595	3.2213
		z-BW for BH at birth	-0.136551	0.145092	-0.145366	0.348525	2.92968
		Current z-BMI	0.00690341	0.0964191	0.00821433	0.943041	1.61639
		Interaction: ΔBW for BH z-score (0-2 y.o.) * z-BW for BH at birth	0.0178654	0.0396723	0.0454728	0.653289	1.25215
		Interaction: ΔBW for BH z-score (0-2 y.o.) * current z-BMI	-0.0513105	0.0444216	-0.13536	0.250352	1.68639
	βu and βs: unstandardized and standardized coefficients, respectively. Adj R2: adjusted squared Pearson coefficient. SE: standard Error. Multicollinearity was evaluated using variance inflation factor (VIF=1/Tolerance); values ≥5 were considered as indicating multicollinerarity. z-: z-score. BMI: body mass index. pSBP, pDBP, pPP and pMBP: peripheral (brachial) systolic, diastolic, pulse and mean …

## Sheet: Table_S4_MLR_AnthroF_0_2_Forw
	Supplementary, Table S4. Multiple linear regression analysis between cardiovascular z-score parameters (dependent variables) and anthropometric parameters (independent variables) in Children cohort (n=632)
	Dependent variable	Independent Variables	βu	SE	βs	p	VIF	Adj R2
	Central (aortic) and peripheral blood pressure, and haemodynamic and wave reflection parameters
	z-pSBP	Constant	-0.0486893	0.0949123		0.608514		0.0797108
		Current z-BMI	0.261776	0.0605848	0.29021	< 0.001	1
	z-pDBP	Constant	-0.11865	0.104573		0.25787		0.0460208
		Current z-BMI	0.209427	0.066759	0.214525	0.00195884	1
	z-pPP	-	-	-	-	-	-	-
	z-pMBP	Constant	-0.107603	0.103547		0.299961		0.0659903
		Current z-BMI	0.259493	0.0660966	0.265648	< 0.001	1
	z-cSBP	Constant	-0.120267	0.0819723		0.143759		0.087738
		Current z-BMI	0.246209	0.0521903	0.303094	< 0.001	1
	z-cDBP	Constant	-0.126812	0.08361		0.130777		0.0548842
		Current z-BMI	0.197994	0.053233	0.24323	< 0.001	1
	z-cPP	-	-	-	-	-	-	-
	z-AIx	Constant	-0.155298	0.0682672		0.0238782		0.021047
		ΔBW for BH z-score (0-2 y.o.)	-0.103033	0.0429624	-0.159614	0.0173103	1
	z-AIx@75	Constant	0.0550906	0.0863111		0.523994		0.0348873
		Current z-BMI	-0.161359	0.0551676	-0.198759	0.0038279	1
	z-AP	Constant	-0.160098	0.0682957		0.0199598		0.0175409
		ΔBW for BH z-score (0-2 y.o.)	-0.0955842	0.0429803	-0.148278	0.0271712	1
	z-Pf	Constant	0.0255932	0.0849164		0.763405		0.0153057
		Current z-BMI	0.114705	0.0548523	0.140867	0.0376828	1
	z-Pb	Constant	-0.167108	0.116268		0.154		0.10942
		Current z-BMI	0.280428	0.0791615	0.34481	0.000621912	1
	Structural arterial parameters
	z-Right CCA SD	Constant	-0.167108	0.116268		0.154		0.10942
		Current z-BMI	0.280428	0.0791615	0.34481	0.000621912	1
	z-Right CCA DD	Constant	-0.165188	0.117621		0.163528		0.102736
		Current z-BMI	0.27466	0.0800826	0.335084	0.000902538	1
	z-Right CCA IMT	Constant	-0.189623	0.127643		0.140811		0.128704
		ΔBW for BH z-score (0-2 y.o.)	0.417654	0.105162	0.542234	< 0.001	2.01104
		z-BW for BH at birth	0.343123	0.133006	0.352216	0.011471	2.01104
	z-Left CCA SD	Constant	-0.0238485	0.0840839		0.776979		0.0695243
		Current z-BMI	0.19835	0.0487689	0.272025	< 0.001	1
	z-Left CCA DD	Constant	-0.026688	0.084728		0.753091		0.073651
		Current z-BMI	0.205797	0.0491425	0.279472	< 0.001	1
	z-Left CCA IMT	Constant	-0.117473	0.0935337		0.210553		0.0409446
		Current z-BMI	0.170521	0.0542498	0.213437	0.00191598	1
	z-Right CFA SD	Constant	-0.129621	0.128331		0.31537		0.184743
		ΔBW for BH z-score (0-2 y.o.)	0.20398	0.0728868	0.274988	0.00636458	1.01848
		Current z-BMI	0.296052	0.0901295	0.322757	0.00148988	1.01848
	z-Right CFA DD	Constant	-0.127326	0.128312		0.323892		0.183017
		ΔBW for BH z-score (0-2 y.o.)	0.225454	0.0728761	0.304303	0.00268455	1.01848
		Current z-BMI	0.267809	0.0901161	0.292319	0.00386071	1.01848
	z-Right CFA IMT	-	-	-	-	-	-	-
	z-Left CFA SD	Constant	-0.127158	0.0927		0.171688		0.0803734
		Current z-BMI	0.234188	0.0543494	0.29146	< 0.001	1
	z-Left CFA DD	Constant	-0.104182	0.0920987		0.259325		0.063992
		Current z-BMI	0.207321	0.0539969	0.262009	< 0.001	1
	z-Left CFA IMT	-	-	-	-	-	-	-
	Local arterial stiffness
	z-Right CCA EM	-	-	-	-	-	-	-
	z-Left CCA EM	-	-	-	-	-	-	-
	z-Right CFA EM	-	-	-	-	-	-	-
	z-Left CFA EM	-	-	-	-	-	-	-
	Regional arterial stiffness
	z-cfPWV	-	-	-	-	-	-	-
	βu and βs: unstandardized and standardized coefficients, respectively. Adj R2: adjusted squared Pearson coefficient. SE: standard Error. Multicollinearity was evaluated using variance inflation factor (VIF=1/Tolerance); values ≥5 were considered as indicating multicollinerarity. z: z-score. BMI: body mass index. pSBP, pDBP, pPP and pMBP: peripheral (brachial) systolic, diastolic, pulse and mean b…

## Sheet: Table_S5_MLR_Ant0_6_Child_Enter
	Supplementary, Table S5. Multiple linear regression analysis between cardiovascular z-score parameters (dependent variables) and anthropometric parameters (independent variables) in Children cohort (n=632)
	Dependent variable	Independent Variables	βu	SE	βs	p	VIF	Adj R2
	Central (aortic) and peripheral blood pressure, and haemodynamic and wave reflection parameters
	z-pSBP	Constant	-0.00694794	0.104545		0.947077		0.0846152
		Δz-BMI (0-6 y.o.)	-0.000647564	0.203481	-0.000825786	0.997464	15.4467
		z-BW for BH at birth	-0.00358954	0.187281	-0.00347989	0.984727	7.56234
		Current z-BMI	0.123001	0.19932	0.139086	0.537851	11.6538
		Interaction: Δz-BMI (0-6 y.o.) * z-BW for BH at birth	0.0801301	0.0390885	0.158222	0.0416407	1.36664
		Interaction: Δz-BMI (0-6 y.o.) * current z-BMI	0.0474491	0.0304262	0.160224	0.120424	2.42163
	z-pDBP	Constant	-0.0452241	0.118655		0.703492		0.0274805
		Δz-BMI (0-6 y.o.)	-0.0797292	0.232624	-0.0915473	0.732145	15.4793
		z-BW for BH at birth	-0.0410809	0.214183	-0.0358438	0.848085	7.57708
		Current z-BMI	0.174896	0.226632	0.179341	0.441165	11.7173
		Interaction: Δz-BMI (0-6 y.o.) * z-BW for BH at birth	0.0409959	0.0446248	0.0727709	0.359338	1.36136
		Interaction: Δz-BMI (0-6 y.o.) * current z-BMI	0.0403353	0.0346469	0.122429	0.245697	2.39946
	z-pPP	Constant	0.0353196	0.111115		0.75091		-0.00498677
		Δz-BMI (0-6 y.o.)	0.0837769	0.216269	0.105322	0.698881	15.4467
		z-BW for BH at birth	0.038754	0.19905	0.0370384	0.845825	7.56234
		Current z-BMI	-0.0185914	0.211846	-0.020725	0.930154	11.6538
		Interaction: Δz-BMI (0-6 y.o.) * z-BW for BH at birth	0.0444032	0.041545	0.0864357	0.286418	1.36664
		Interaction: Δz-BMI (0-6 y.o.) * current z-BMI	0.0104564	0.0323383	0.0348089	0.746763	2.42163
	z-pMBP	Constant	-0.0344614	0.115237		0.765207		0.0601395
		Δz-BMI (0-6 y.o.)	-0.0688424	0.224293	-0.0807011	0.759208	15.4467
		z-BW for BH at birth	-0.040727	0.206436	-0.0362951	0.843799	7.56234
		Current z-BMI	0.184143	0.219707	0.191411	0.402935	11.6538
		Interaction: Δz-BMI (0-6 y.o.) * z-BW for BH at birth	0.0624973	0.0430864	0.113441	0.148445	1.36664
		Interaction: Δz-BMI (0-6 y.o.) * current z-BMI	0.0499569	0.0335381	0.155071	0.137878	2.42163
	z-cSBP	Constant	-0.0531076	0.0946574		0.575321		0.0690788
		Δz-BMI (0-6 y.o.)	-0.0778411	0.182052	-0.10856	0.669368	15.9266
		z-BW for BH at birth	-0.020022	0.165658	-0.0212939	0.903907	7.66898
		Current z-BMI	0.173417	0.178304	0.208685	0.331799	11.3746
		Interaction: Δz-BMI (0-6 y.o.) * z-BW for BH at birth	0.0250649	0.0305283	0.0568608	0.412493	1.18499
		Interaction: Δz-BMI (0-6 y.o.) * current z-BMI	0.052467	0.027443	0.190065	0.0571653	2.44179
	z-cDBP	Constant	-0.111887	0.0948731		0.239511		0.0574765
		Δz-BMI (0-6 y.o.)	0.00157925	0.182466	0.00223555	0.993102	15.9266
		z-BW for BH at birth	0.0493993	0.166036	0.0533266	0.766342	7.66898
		Current z-BMI	0.136817	0.17871	0.167114	0.444729	11.3746
		Interaction: Δz-BMI (0-6 y.o.) * z-BW for BH at birth	-0.0164737	0.0305979	-0.0379327	0.590836	1.18499
		Interaction: Δz-BMI (0-6 y.o.) * current z-BMI	0.0232826	0.0275056	0.0856092	0.39819	2.44179
	z-cPP	Constant	0.0751368	0.0937655		0.423788		0.00289992
		Δz-BMI (0-6 y.o.)	-0.121371	0.180336	-0.176848	0.501621	15.9266
		z-BW for BH at birth	-0.110283	0.164097	-0.122541	0.502236	7.66898
		Current z-BMI	0.0822548	0.176624	0.103415	0.641876	11.3746
		Interaction: Δz-BMI (0-6 y.o.) * z-BW for BH at birth	0.0538784	0.0302406	0.127699	0.0761539	1.18499
		Interaction: Δz-BMI (0-6 y.o.) * current z-BMI	0.035476	0.0271844	0.134268	0.193223	2.44179
	z-Aix	Constant	-0.100249	0.0953197		0.294061		0.0343318
		Δz-BMI (0-6 y.o.)	0.310476	0.183325	0.437943	0.0917287	15.9266
		z-BW for BH at birth	0.381841	0.166817	0.410734	0.0230082	7.66898
		Current z-BMI	-0.33636	0.179551	-0.409386	0.0623182	11.3746
		Interaction: Δz-BMI (0-6 y.o.) * z-BW for BH at birth	-0.0463524	0.0307419	-0.106353	0.13301	1.18499
		Interaction: Δz-BMI (0-6 y.o.) * current z-BMI	-0.0300678	0.027635	-0.110166	0.277745	2.44179
	z-Aix@75	Constant	0.0155878	0.0960472		0.871228		0.0311047
		Δz-BMI (0-6 y.o.)	0.249995	0.181245	0.363277	0.169235	15.6788
		z-BW for BH at birth	0.249412	0.164242	0.277996	0.130347	7.57489
		Current z-BMI	-0.360839	0.179588	-0.440879	0.0457659	10.8826
		Interaction: Δz-BMI (0-6 y.o.) * z-BW for BH at birth	-0.0341578	0.0303384	-0.0816705	0.261472	1.18933
		Interaction: Δz-BMI (0-6 y.o.) * current z-BMI	-0.0150344	0.0284706	-0.0561327	0.597999	2.55398
	z-AP	Constant	-0.120024	0.0944194		0.204979		0.0277758
		Δz-BMI (0-6 y.o.)	0.312004	0.181594	0.445799	0.0871468	15.9266
		z-BW for BH at birth	0.379038	0.165241	0.413002	0.0227221	7.66898
		Current z-BMI	-0.295496	0.177855	-0.364311	0.0980173	11.3746
		Interaction: Δz-BMI (0-6 y.o.) * z-BW for BH at birth	-0.0427546	0.0304515	-0.0993688	0.161691	1.18499
		Interaction: Δz-BMI (0-6 y.o.) * current z-BMI	-0.0354049	0.027374	-0.131401	0.197208	2.44179
	z-Pf	Constant	0.0650402	0.0947153		0.492994		0.00943307
		Δz-BMI (0-6 y.o.)	-0.140822	0.183958	-0.201136	0.444781	15.8204
		z-BW for BH at birth	-0.168758	0.166636	-0.186855	0.312288	7.80118
		Current z-BMI	0.191165	0.180718	0.233494	0.291293	11.1655
		Interaction: Δz-BMI (0-6 y.o.) * z-BW for BH at birth	0.0400638	0.0309099	0.0934294	0.196271	1.1907
		Interaction: Δz-BMI (0-6 y.o.) * current z-BMI	0.0223456	0.028187	0.0810034	0.428762	2.39255
	z-Pb	Constant	-0.0197062	0.0923133		0.831156		0.0024088
		Δz-BMI (0-6 y.o.)	0.283571	0.179293	0.417033	0.115163	15.8204
		z-BW for BH at birth	0.273572	0.16241	0.311891	0.0934993	7.80118
		Current z-BMI	-0.277525	0.176135	-0.349028	0.116533	11.1655
		Interaction: Δz-BMI (0-6 y.o.) * z-BW for BH at birth	0.0327167	0.030126	0.0785581	0.27866	1.1907
		Interaction: Δz-BMI (0-6 y.o.) * current z-BMI	-0.00148023	0.0274721	-0.005525	0.957078	2.39255
	Structural arterial parameters
	z-Right CCA SD	Constant	-0.141476	0.126069		0.26463		0.112158
		Δz-BMI (0-6 y.o.)	0.350229	0.271824	0.477264	0.200754	15.2998
		z-BW for BH at birth	0.144892	0.237598	0.175289	0.543452	9.21308
		Current z-BMI	0.0842973	0.253062	0.102173	0.739793	10.4905
		Interaction: Δz-BMI (0-6 y.o.) * z-BW for BH at birth	0.0820592	0.0524486	0.16612	0.121045	1.25706
		Interaction: Δz-BMI (0-6 y.o.) * current z-BMI	-0.0792671	0.0387195	-0.29012	0.0434279	2.23939
	z-Right CCA DD	Constant	-0.124094	0.12841		0.336329		0.103797
		Δz-BMI (0-6 y.o.)	0.241137	0.27687	0.324128	0.386006	15.2998
		z-BW for BH at birth	0.0527563	0.242009	0.0629551	0.827907	9.21308
		Current z-BMI	0.187152	0.25776	0.223749	0.4696	10.4905
		Interaction: Δz-BMI (0-6 y.o.) * z-BW for BH at birth	0.0827143	0.0534223	0.165166	0.124908	1.25706
		Interaction: Δz-BMI (0-6 y.o.) * current z-BMI	-0.0812435	0.0394384	-0.293305	0.0421614	2.23939
	z-Right CCA IMT	Constant	-0.308182	0.148669		0.0409146		0.132824
		Δz-BMI (0-6 y.o.)	1.04099	0.320553	1.18884	0.00161483	15.2998
		z-BW for BH at birth	0.708246	0.280191	0.718073	0.0131487	9.21308
		Current z-BMI	-0.507369	0.298427	-0.515369	0.0924109	10.4905
		Interaction: Δz-BMI (0-6 y.o.) * z-BW for BH at birth	-0.0651048	0.0618509	-0.110454	0.295218	1.25706
		Interaction: Δz-BMI (0-6 y.o.) * current z-BMI	-0.0981902	0.0456607	-0.30118	0.0340865	2.23939
	z-Left CCA SD	Constant	-0.088631	0.0935697		0.344586		0.0744095
		Δz-BMI (0-6 y.o.)	0.00870939	0.177048	0.013219	0.960812	17.2417
		z-BW for BH at birth	0.0377233	0.169011	0.0464007	0.823591	10.319
		Current z-BMI	0.291895	0.179164	0.401801	0.104727	14.5226
		Interaction: Δz-BMI (0-6 y.o.) * z-BW for BH at birth	-0.00465653	0.0279226	-0.0134627	0.86771	1.55606
		Interaction: Δz-BMI (0-6 y.o.) * current z-BMI	-0.0365233	0.0257557	-0.171385	0.157612	3.48758
	z-Left CCA DD	Constant	-0.0948528	0.0934164		0.311063		0.0847445
		Δz-BMI (0-6 y.o.)	0.0596183	0.176758	0.0901293	0.736227	17.2417
		z-BW for BH at birth	0.110272	0.168734	0.135099	0.514114	10.319
		Current z-BMI	0.244599	0.178871	0.335361	0.172902	14.5226
		Interaction: Δz-BMI (0-6 y.o.) * z-BW for BH at birth	-0.00587286	0.0278768	-0.016912	0.833342	1.55606
		Interaction: Δz-BMI (0-6 y.o.) * current z-BMI	-0.0364573	0.0257135	-0.170397	0.157682	3.48758
	z-Left CCA IMT	Constant	-0.151391	0.10335		0.144421		0.0331842
		Δz-BMI (0-6 y.o.)	0.272848	0.195554	0.383195	0.164371	17.2417
		z-BW for BH at birth	0.24866	0.186678	0.283013	0.184255	10.319
		Current z-BMI	-0.0505269	0.197892	-0.0643567	0.798714	14.5226
		Interaction: Δz-BMI (0-6 y.o.) * z-BW for BH at birth	-0.0118523	0.0308412	-0.0317074	0.701134	1.55606
		Interaction: Δz-BMI (0-6 y.o.) * current z-BMI	-0.0130422	0.0284478	-0.0566292	0.647082	3.48758
	z-Right CFA SD	Constant	-0.0142514	0.160129		0.929294		0.121982
		Δz-BMI (0-6 y.o.)	0.0974287	0.32328	0.112886	0.763873	14.2217
		z-BW for BH at birth	-0.278213	0.289068	-0.276348	0.338588	8.35696
		Current z-BMI	0.349733	0.29789	0.354128	0.2437	9.22245
		Interaction: Δz-BMI (0-6 y.o.) * z-BW for BH at birth	0.078487	0.0751161	0.126705	0.299078	1.49055
		Interaction: Δz-BMI (0-6 y.o.) * current z-BMI	-0.0542311	0.0454025	-0.171258	0.235664	2.08378
	z-Right CFA DD	Constant	-0.0121942	0.158925		0.939022		0.12628
		Δz-BMI (0-6 y.o.)	0.192424	0.32085	0.224091	0.550299	14.2217
		z-BW for BH at birth	-0.221136	0.286895	-0.220776	0.442993	8.35696
		Current z-BMI	0.278631	0.29565	0.283573	0.348674	9.22245
		Interaction: Δz-BMI (0-6 y.o.) * z-BW for BH at birth	0.0840735	0.0745514	0.136417	0.262646	1.49055
		Interaction: Δz-BMI (0-6 y.o.) * current z-BMI	-0.0720061	0.0450612	-0.228551	0.113806	2.08378
	z-Right CFA IMT	Constant	0.12625	0.316117		0.6961		0.307886
		Δz-BMI (0-6 y.o.)	-0.894548	0.892939	-0.749445	0.334723	14.555
		z-BW for BH at birth	-0.0335537	0.733656	-0.0392877	0.964217	19.1917
		Current z-BMI	-0.326656	0.690589	-0.292964	0.644049	9.97653
		Interaction: Δz-BMI (0-6 y.o.) * z-BW for BH at birth	-0.276951	0.263905	-0.304927	0.313098	2.19572
		Interaction: Δz-BMI (0-6 y.o.) * current z-BMI	0.767388	0.446342	0.501607	0.109266	2.21375
	z-Left CFA SD	Constant	-0.0189716	0.103924		0.85533		0.103825
		Δz-BMI (0-6 y.o.)	-0.583316	0.197724	-0.808711	0.00354557	17.6086
		z-BW for BH at birth	-0.519968	0.188407	-0.57811	0.00630753	10.2823
		Current z-BMI	0.731564	0.196758	0.910159	<0.001	14.0417
		Interaction: Δz-BMI (0-6 y.o.) * z-BW for BH at birth	0.067788	0.0308847	0.180128	0.0292956	1.57823
		Interaction: Δz-BMI (0-6 y.o.) * current z-BMI	0.00487977	0.0275778	0.0208689	0.859726	3.25947
	z-Left CFA DD	Constant	-0.0101116	0.102161		0.921254		0.0946937
		Δz-BMI (0-6 y.o.)	-0.574699	0.194369	-0.814635	0.00347377	17.6086
		z-BW for BH at birth	-0.514349	0.185211	-0.58469	0.0059931	10.2823
		Current z-BMI	0.735089	0.193419	0.935057	<0.001	14.0417
		Interaction: Δz-BMI (0-6 y.o.) * z-BW for BH at birth	0.063518	0.0303607	0.172567	0.0376596	1.57823
		Interaction: Δz-BMI (0-6 y.o.) * current z-BMI	-0.0063351	0.0271099	-0.0277004	0.815465	3.25947
	z-Left CFA IMT	Constant	0.0360029	0.214172		0.867291		0.0694973
		Δz-BMI (0-6 y.o.)	0.669572	0.514591	0.777407	0.200128	16.4959
		z-BW for BH at birth	0.466215	0.463543	0.535967	0.320155	13.123
		Current z-BMI	-0.681422	0.499788	-0.657704	0.179846	10.7536
		Interaction: Δz-BMI (0-6 y.o.) * z-BW for BH at birth	-0.0322786	0.129118	-0.0395105	0.803784	1.15431
		Interaction: Δz-BMI (0-6 y.o.) * current z-BMI	-0.0373768	0.121034	-0.0571513	0.758955	1.58274
	Local arterial stiffness
	z-Right CCA EM	Constant	0.0623607	0.149009		0.676588		-0.0273299
		Δz-BMI (0-6 y.o.)	0.14525	0.315808	0.185958	0.646688	14.9577
		z-BW for BH at birth	-0.0329371	0.276385	-0.0363386	0.905408	8.50769
		Current z-BMI	-0.0146494	0.294908	-0.0166342	0.960493	10.2602
		Interaction: Δz-BMI (0-6 y.o.) * z-BW for BH at birth	0.0606656	0.0608528	0.114621	0.321504	1.20955
		Interaction: Δz-BMI (0-6 y.o.) * current z-BMI	-0.0334364	0.0450729	-0.116611	0.460144	2.26095
	z-Left CCA EM	Constant	-0.00286442	0.108994		0.979066		-0.0137276
		Δz-BMI (0-6 y.o.)	0.0807648	0.212793	0.117942	0.704785	15.717
		z-BW for BH at birth	0.104415	0.198522	0.124117	0.599642	9.06385
		Current z-BMI	-0.00627919	0.213397	-0.00795183	0.976562	11.8868
		Interaction: Δz-BMI (0-6 y.o.) * z-BW for BH at birth	0.0201404	0.0359578	0.0500195	0.576187	1.29806
		Interaction: Δz-BMI (0-6 y.o.) * current z-BMI	-0.00393768	0.0324015	-0.0158387	0.903425	2.76472
	z-Right CFA EM	Constant	0.0295377	0.150197		0.844569		-0.0194317
		Δz-BMI (0-6 y.o.)	0.426333	0.303229	0.567465	0.163419	14.2217
		z-BW for BH at birth	0.210182	0.271139	0.239834	0.44041	8.35696
		Current z-BMI	-0.30818	0.279413	-0.35848	0.273196	9.22245
		Interaction: Δz-BMI (0-6 y.o.) * z-BW for BH at birth	0.0475143	0.070457	0.0881167	0.501926	1.49055
		Interaction: Δz-BMI (0-6 y.o.) * current z-BMI	-0.0413918	0.0425864	-0.150159	0.333867	2.08378
	z-Left CFA EM	Constant	0.040848	0.0940959		0.664665		0.0180911
		Δz-BMI (0-6 y.o.)	-0.280892	0.179024	-0.45021	0.118186	17.6086
		z-BW for BH at birth	-0.276959	0.170589	-0.355988	0.10601	10.2823
		Current z-BMI	0.410417	0.17815	0.590306	0.0222373	14.0417
		Interaction: Δz-BMI (0-6 y.o.) * z-BW for BH at birth	0.0256365	0.0279638	0.078754	0.360339	1.57823
		Interaction: Δz-BMI (0-6 y.o.) * current z-BMI	-0.0526671	0.0249697	-0.260391	0.0361372	3.25947
	Regionalarterial stiffness
	z-cfPWV	Constant	0.0152611	0.139433		0.913026		-0.0120469
		Δz-BMI (0-6 y.o.)	0.0098367	0.266187	0.013414	0.970583	16.4044
		z-BW for BH at birth	-0.120735	0.24814	-0.126119	0.62745	8.36481
		Current z-BMI	0.129601	0.257087	0.157826	0.615099	12.2031
		Interaction: Δz-BMI (0-6 y.o.) * z-BW for BH at birth	0.0401169	0.0471549	0.0981961	0.396589	1.65865
		Interaction: Δz-BMI (0-6 y.o.) * current z-BMI	-0.0526748	0.0386464	-0.205623	0.175416	2.83351
	βu and βs: unstandardized and standardized coefficients, respectively. Adj R2: adjusted squared Pearson coefficient. SE: standard Error. Multicollinearity was evaluated using variance inflation factor (VIF=1/Tolerance); values ≥5 were considered as indicating multicollinerarity. z: z-score. BMI: body mass index. pSBP, pDBP, pPP and pMBP: peripheral (brachial) systolic, diastolic, pulse and mean b…

## Sheet: Table_S6_MLR_Ant_0_6_Child_Forw
	Supplementary, Table S6. Multiple linear regression analysis between cardiovascular z-score parameters (dependent variables) and anthropometric parameters (independent variables) in Children cohort (n=632)
	Dependent variable	Independent Variables	βu	SE	βs	p	VIF	Adj R2
	Central (aortic) and peripheral blood pressure, and haemodynamic and wave reflection parameters
	z-pSBP	Constant	-0.06916	0.0896624		0.441378		0.073757
		Current z-BMI	0.247252	0.0587326	0.279585	<0.001	1
	z-pDBP	Constant	-0.0763178	0.100593		0.448896		0.0367257
		Current z-BMI	0.198165	0.065892	0.203202	0.00295632	1
	z-pPP	-	-	-	-	-	-	-
	z-pMBP	Constant	-0.0854152	0.0982357		0.385575		0.0604498
		Current z-BMI	0.245127	0.0643485	0.254802	<0.001	1
	z-cSBP	Constant	-0.0726678	0.0805422		0.367882		0.0695179
		Current z-BMI	0.225388	0.0528555	0.271226	<0.001	1
	z-cDBP	Constant	-0.0803938	0.0802684		0.317612		0.0520086
		Current z-BMI	0.186709	0.0526758	0.228054	<0.001	1
	z-cPP	-	-	-	-	-	-	-
	z-Aix	Constant	3.80828e-05	0.0716321		0.999576		0.0219001
		Δz-BMI (0-6 y.o.)	-0.114649	0.0462316	-0.161718	0.0138632	1
	z-Aix@75	Constant	0.096484	0.0820729		0.241041		0.0354875
		Current z-BMI	-0.163469	0.0543158	-0.199729	0.00292393	1
	z-AP	Constant	0.00742171	0.0731377		0.919262		0.0159144
		Interaction: Δz-BMI (0-6 y.o.) * current z-BMI	-0.0382883	0.0176245	-0.142102	0.0308489	1
	z-Pf	Constant	-0.00786442	0.0808267		0.922575		0.0142373
		Current z-BMI	0.111597	0.0539517	0.136308	0.0397344	1
	z-Pb	-	-	-	-	-	-	-
	Structural arterial parameters
	z-Right CCA SD	Constant	-0.180653	0.11048		0.105221		0.0884572
		Current z-BMI	0.257838	0.0791679	0.312514	0.00154803	1
	z-Right CCA DD	Constant	-0.177099	0.112326		0.118098		0.0832154
		Current z-BMI	0.254359	0.0804912	0.304098	0.00209837	1
	z-Right CCA IMT	Constant	-0.101456	0.117281		0.389111		0.0864036
		Current z-BMI	0.257387	0.0845444	0.293945	0.00299391	1
	z-Left CCA SD	Constant	-0.0557568	0.0793239		0.482861		0.0801464
		Current z-BMI	0.205664	0.0469746	0.283101	<0.001	1
	z-Left CCA DD	Constant	-0.0757111	0.079948		0.344681		0.0934292
		Current z-BMI	0.336001	0.0756633	0.460679	<0.001	2.62348
		Interaction: Δz-BMI (0-6 y.o.) * current z-BMI	-0.0467249	0.0221956	-0.218386	0.036419	2.62348
	z-Left CCA IMT	Constant	-0.0916638	0.0873328		0.295057		0.0410252
		Current z-BMI	0.16722	0.0517174	0.212989	0.00141163	1
	z-Right CFA SD	Constant	-0.0717522	0.116395		0.539186		0.130922
		Δz-BMI (0-6 y.o.)	0.312287	0.0857699	0.361832	<0.001	1
	z-Right CFA DD	Constant	-0.0762409	0.115939		0.512515		0.118989
		Δz-BMI (0-6 y.o.)	0.308277	0.085434	0.35901	<0.001	1
	z-Right CFA IMT	Constant	0.245213	0.216828		0.273795		0.223201
		Δz-BMI (0-6 y.o.)	-0.563914	0.255149	-0.472442	0.0410965	1
	z-Left CFA SD	Constant	-0.172293	0.089163		0.0546703		0.0734552
		Current z-BMI	0.224291	0.0533898	0.279047	<0.001	1
	z-Left CFA DD	Constant	-0.152286	0.0877021		0.0839656		0.0629076
		Current z-BMI	0.204049	0.052515	0.259557	<0.001	1
	z-Left CFA IMT	-	-	-	-	-	-	-
	Local arterial stiffness
	z-Right CCA EM	-	-	-	-	-	-	-
	z-Left CCA EM	-	-	-	-	-	-	-
	z-Right CFA EM	-	-	-	-	-	-	-
	z-Left CFA EM	-	-	-	-	-	-	-
	Regional arterial stiffness
	z-cfPWV	-	-	-	-	-	-	-
	βu and βs: unstandardized and standardized coefficients, respectively. Adj R2: adjusted squared Pearson coefficient. SE: standard Error. Multicollinearity was evaluated using variance inflation factor (VIF=1/Tolerance); values ≥5 were considered as indicating multicollinerarity. z-: z-score. BMI: body mass index. pSBP, pDBP, pPP and pMBP: peripheral (brachial) systolic, diastolic, pulse and mean …

## Sheet: Table_S7_MLR_0_6_Adolesc_Enter
	Supplementary, Table S7. Multiple linear regression analysis between cardiovascular z-score parameters (dependent variables) and anthropometric parameters (independent variables) in Adolescent cohort (n=340)
	Dependent variable	Independent Variables	βu	SE	βs	p	VIF	Adj R2
	Central (aortic) and peripheral blood pressure, and haemodynamic and wave reflection parameters
	z-pSBP	Constant	0.20565	0.0994751		0.0398983		0.0330518
		Δz-BMI (0-6 y.o.)	0.10985	0.0903634	0.159036	0.225452	3.894
		z-BW for BH at birth	0.0922396	0.0840668	0.140177	0.273774	3.71354
		Current z-BMI	0.132041	0.0846581	0.131054	0.120302	1.60633
		Interaction: Δz-BMI (0-6 y.o.) * z-BW for BH at birth	0.0106683	0.0167914	0.0527737	0.52588	1.56978
		Interaction: Δz-BMI (0-6 y.o.) * current z-BMI	0.0220772	0.0389936	0.0482218	0.571866	1.65047
	z-pDBP	Constant	0.105541	0.100281		0.293774		-0.00418567
		Δz-BMI (0-6 y.o.)	0.0373397	0.0912517	0.0546722	0.682804	3.91095
		z-BW for BH at birth	0.0626721	0.0850158	0.0961905	0.461815	3.73012
		Current z-BMI	0.10015	0.0852787	0.10045	0.241539	1.60283
		Interaction: Δz-BMI (0-6 y.o.) * z-BW for BH at birth	0.00355244	0.0169242	0.0177492	0.833943	1.5665
		Interaction: Δz-BMI (0-6 y.o.) * current z-BMI	-0.0315319	0.0393031	-0.0696109	0.423279	1.64936
	z-pPP	Constant	0.146691	0.101862		0.15129		0.0184459
		Δz-BMI (0-6 y.o.)	0.0912126	0.0925964	0.129738	0.325699	3.90565
		z-BW for BH at birth	0.0533383	0.0860904	0.0797119	0.5362	3.72696
		Current z-BMI	0.0711699	0.0866308	0.0693354	0.41225	1.60376
		Interaction: Δz-BMI (0-6 y.o.) * z-BW for BH at birth	0.00903876	0.0171874	0.0438642	0.599501	1.5664
		Interaction: Δz-BMI (0-6 y.o.) * current z-BMI	0.0492559	0.0398963	0.10561	0.218321	1.64755
	z-pMBP	Constant	0.171955	0.0988769		0.0834443		0.0367037
		Δz-BMI (0-6 y.o.)	0.0795641	0.0898826	0.116827	0.377033	3.90565
		z-BW for BH at birth	0.0890685	0.0835672	0.13741	0.28769	3.72696
		Current z-BMI	0.131679	0.0840918	0.13243	0.118836	1.60376
		Interaction: Δz-BMI (0-6 y.o.) * z-BW for BH at birth	0.00744441	0.0166837	0.0372943	0.655893	1.5664
		Interaction: Δz-BMI (0-6 y.o.) * current z-BMI	-0.0109112	0.038727	-0.0241508	0.778407	1.64755
	z-cSBP	Constant	0.0970185	0.091373		0.289508		0.0273257
		Δz-BMI (0-6 y.o.)	0.10298	0.0833787	0.162985	0.218129	3.99245
		z-BW for BH at birth	0.127884	0.0772914	0.213057	0.099452	3.80156
		Current z-BMI	0.124768	0.0798532	0.133919	0.119628	1.68421
		Interaction: Δz-BMI (0-6 y.o.) * z-BW for BH at birth	-0.00606837	0.0152858	-0.0326649	0.691761	1.55215
		Interaction: Δz-BMI (0-6 y.o.) * current z-BMI	-0.00638059	0.0352112	-0.0154787	0.856372	1.6728
	z-cDBP	Constant	0.14022	0.0989523		0.157897		0.0153633
		Δz-BMI (0-6 y.o.)	0.141282	0.0902948	0.207744	0.11911	3.99245
		z-BW for BH at birth	0.117839	0.0837026	0.182396	0.160607	3.80156
		Current z-BMI	-0.0495855	0.0864769	-0.0494469	0.566968	1.68421
		Interaction: Δz-BMI (0-6 y.o.) * z-BW for BH at birth	0.031068	0.0165537	0.155371	0.0618818	1.55215
		Interaction: Δz-BMI (0-6 y.o.) * current z-BMI	0.00773097	0.0381319	0.0174242	0.839525	1.6728
	z-cPP	Constant	-0.0157722	0.085288		0.853457		0.0273257
		Δz-BMI (0-6 y.o.)	-0.00492147	0.077826	-0.0082999	0.949636	3.99245
		z-BW for BH at birth	0.0427767	0.0721441	0.07594	0.55384	3.80156
		Current z-BMI	0.178083	0.0745353	0.203677	0.0177352	1.68421
		Interaction: Δz-BMI (0-6 y.o.) * z-BW for BH at birth	-0.0312154	0.0142678	-0.179044	0.0297459	1.55215
		Interaction: Δz-BMI (0-6 y.o.) * current z-BMI	-0.00939989	0.0328663	-0.0242984	0.775147	1.6728
	z-Aix	Constant	0.00169064	0.095327		0.985867		0.00604942
		Δz-BMI (0-6 y.o.)	0.00662816	0.0867628	0.0105357	0.939177	4.07585
		z-BW for BH at birth	0.0405134	0.0802503	0.0680956	0.614194	3.89895
		Current z-BMI	-0.0362023	0.0825287	-0.0389775	0.66135	1.69192
		Interaction: Δz-BMI (0-6 y.o.) * z-BW for BH at birth	-0.0142904	0.0157062	-0.0776572	0.363925	1.5611
		Interaction: Δz-BMI (0-6 y.o.) * current z-BMI	-0.00147807	0.0362974	-0.00361981	0.967556	1.69335
	z-Aix@75	Constant	0.0162145	0.0932286		0.862092		0.0148286
		Δz-BMI (0-6 y.o.)	-0.0566049	0.0848529	-0.0915931	0.505434	4.07585
		z-BW for BH at birth	0.0319363	0.0784838	0.0546442	0.684478	3.89895
		Current z-BMI	-0.00545879	0.080712	-0.00598293	0.946141	1.69192
		Interaction: Δz-BMI (0-6 y.o.) * z-BW for BH at birth	-0.0118813	0.0153605	-0.0657263	0.440086	1.5611
		Interaction: Δz-BMI (0-6 y.o.) * current z-BMI	0.0133794	0.0354984	0.0333554	0.706622	1.69335
	z-AP	Constant	-0.0288269	0.0947035		0.761126		0.0091352
		Δz-BMI (0-6 y.o.)	0.0213322	0.0863546	0.0339165	0.805122	4.07119
		z-BW for BH at birth	0.0613492	0.0798982	0.103118	0.443427	3.89511
		Current z-BMI	-0.0587076	0.082081	-0.0632337	0.47524	1.68808
		Interaction: Δz-BMI (0-6 y.o.) * z-BW for BH at birth	-0.014035	0.0156457	-0.0762879	0.370699	1.56198
		Interaction: Δz-BMI (0-6 y.o.) * current z-BMI	0.0124874	0.0361538	0.0305843	0.730135	1.69339
	z-Pf	Constant	0.0410716	0.0948196		0.665369		0.0139617
		Δz-BMI (0-6 y.o.)	0.000237942	0.0850816	0.00038778	0.997771	3.99724
		z-BW for BH at birth	-0.0286485	0.0790381	-0.0494416	0.717388	3.86826
		Current z-BMI	0.135095	0.0790754	0.151806	0.0891065	1.6415
		Interaction: Δz-BMI (0-6 y.o.) * z-BW for BH at birth	-0.0034008	0.0152934	-0.0190426	0.824252	1.52461
		Interaction: Δz-BMI (0-6 y.o.) * current z-BMI	0.0225536	0.0352107	0.0574051	0.522559	1.66985
	z-Pb	Constant	-0.00611807	0.0952429		0.948846		0.033872
		Δz-BMI (0-6 y.o.)	0.177011	0.0854613	0.287816	0.0396192	3.99724
		z-BW for BH at birth	0.163084	0.0793909	0.280801	0.0412585	3.86826
		Current z-BMI	0.0031206	0.0794284	0.00349853	0.9687	1.6415
		Interaction: Δz-BMI (0-6 y.o.) * z-BW for BH at birth	-0.00454956	0.0153616	-0.0254164	0.767412	1.52461
		Interaction: Δz-BMI (0-6 y.o.) * current z-BMI	-0.00618843	0.0353678	-0.0157149	0.861278	1.66985
	Structural arterial parameters
	z-Right CCA SD	Constant	0.044835	0.104906		0.669532		0.0756911
		Δz-BMI (0-6 y.o.)	0.0652231	0.0909844	0.0881224	0.474246	3.56404
		z-BW for BH at birth	0.0129699	0.0844637	0.0189277	0.878105	3.58345
		Current z-BMI	0.293798	0.0861955	0.284123	0.000781046	1.63879
		Interaction: Δz-BMI (0-6 y.o.) * z-BW for BH at birth	0.000779436	0.0189806	0.00303757	0.967283	1.29047
		Interaction: Δz-BMI (0-6 y.o.) * current z-BMI	-0.0086767	0.0491229	-0.013548	0.859965	1.38754
	z-Right CCA DD	Constant	0.00450836	0.10527		0.96588		0.0841829
		Δz-BMI (0-6 y.o.)	0.0642899	0.0912997	0.086163	0.4821	3.56404
		z-BW for BH at birth	0.0314177	0.0847564	0.0454809	0.711242	3.58345
		Current z-BMI	0.303497	0.0864942	0.291142	0.00054896	1.63879
		Interaction: Δz-BMI (0-6 y.o.) * z-BW for BH at birth	-0.00495387	0.0190463	-0.0191506	0.795041	1.29047
		Interaction: Δz-BMI (0-6 y.o.) * current z-BMI	0.00306581	0.0492931	0.00474852	0.950465	1.38754
	z-Right CCA IMT	Constant	0.0693359	0.109449		0.52709		0.0106674
		Δz-BMI (0-6 y.o.)	-0.00285189	0.0946573	-0.00384378	0.975993	3.57006
		z-BW for BH at birth	-0.0118804	0.0878081	-0.017321	0.892503	3.59475
		Current z-BMI	0.0448142	0.0894649	0.0432742	0.616952	1.63701
		Interaction: Δz-BMI (0-6 y.o.) * z-BW for BH at birth	-0.00946369	0.0197104	-0.0368343	0.631626	1.29091
		Interaction: Δz-BMI (0-6 y.o.) * current z-BMI	0.101764	0.0509879	0.158711	0.0472316	1.38702
	z-Left CCA SD	Constant	0.0177082	0.0970646		0.855414		0.0616637
		Δz-BMI (0-6 y.o.)	0.0294096	0.0875613	0.0443559	0.737298	4.03321
		z-BW for BH at birth	-0.0108713	0.0821552	-0.0171633	0.894851	3.89054
		Current z-BMI	0.248697	0.0815251	0.258649	0.0025757	1.66252
		Interaction: Δz-BMI (0-6 y.o.) * z-BW for BH at birth	-0.00484008	0.015998	-0.0249791	0.762534	1.57644
		Interaction: Δz-BMI (0-6 y.o.) * current z-BMI	0.00692095	0.0366017	0.0160696	0.850205	1.67025
	z-Left CCA DD	Constant	-0.00271538	0.0945753		0.977122		0.0737535
		Δz-BMI (0-6 y.o.)	0.0381289	0.0853157	0.0586386	0.655393	4.03321
		z-BW for BH at birth	0.0249208	0.0800482	0.0401188	0.755862	3.89054
		Current z-BMI	0.250857	0.0794343	0.266032	0.0018199	1.66252
		Interaction: Δz-BMI (0-6 y.o.) * z-BW for BH at birth	-0.00228808	0.0155877	-0.012041	0.883439	1.57644
		Interaction: Δz-BMI (0-6 y.o.) * current z-BMI	0.0153852	0.035663	0.0364258	0.666612	1.67025
	z-Left CCA IMT	Constant	0.0835701	0.108806		0.443307		0.0435986
		Δz-BMI (0-6 y.o.)	0.0625523	0.0981084	0.0862052	0.524436	4.03306
		z-BW for BH at birth	0.0232666	0.0920487	0.0335143	0.800697	3.87859
		Current z-BMI	0.10327	0.0920748	0.097372	0.263311	1.6628
		Interaction: Δz-BMI (0-6 y.o.) * z-BW for BH at birth	0.00742559	0.0179251	0.0350026	0.679107	1.57508
		Interaction: Δz-BMI (0-6 y.o.) * current z-BMI	0.0500672	0.04106	0.106235	0.224066	1.67458
	z-Right CFA SD	Constant	0.0181871	0.137106		0.894799		0.0840075
		Δz-BMI (0-6 y.o.)	0.164387	0.137461	0.267403	0.235233	4.69425
		z-BW for BH at birth	0.127372	0.129405	0.218459	0.327903	4.62484
		Current z-BMI	0.277434	0.134553	0.265062	0.0424248	1.55157
		Interaction: Δz-BMI (0-6 y.o.) * z-BW for BH at birth	-0.00507666	0.0217452	-0.0270754	0.815992	1.26277
		Interaction: Δz-BMI (0-6 y.o.) * current z-BMI	-0.00663842	0.0750413	-0.00972348	0.929727	1.13428
	z-Right CFA DD	Constant	-0.0109231	0.14186		0.938814		0.0485922
		Δz-BMI (0-6 y.o.)	0.141465	0.142228	0.226664	0.322875	4.69425
		z-BW for BH at birth	0.113715	0.133892	0.192108	0.398215	4.62484
		Current z-BMI	0.24822	0.139219	0.233592	0.0783418	1.55157
		Interaction: Δz-BMI (0-6 y.o.) * z-BW for BH at birth	-0.00816936	0.0224992	-0.0429158	0.71748	1.26277
		Interaction: Δz-BMI (0-6 y.o.) * current z-BMI	-0.00793737	0.0776435	-0.0114516	0.918828	1.13428
	z-Right CFA IMT	Constant	0.419188	0.418409		0.331323		0.199078
		Δz-BMI (0-6 y.o.)	0.184658	0.355021	0.209402	0.610093	4.24971
		z-BW for BH at birth	-0.103387	0.307929	-0.150584	0.741422	5.2742
		Current z-BMI	0.417301	0.278154	0.369824	0.153022	1.59327
		Interaction: Δz-BMI (0-6 y.o.) * z-BW for BH at birth	0.0991704	0.146045	0.190942	0.506817	2.0732
		Interaction: Δz-BMI (0-6 y.o.) * current z-BMI	0.0997551	0.163034	0.133362	0.549222	1.2456
	z-Left CFA SD	Constant	0.00704734	0.147215		0.961938		0.0564207
		Δz-BMI (0-6 y.o.)	0.149486	0.151184	0.224938	0.325757	4.66205
		z-BW for BH at birth	0.118207	0.140762	0.187734	0.403545	4.50211
		Current z-BMI	0.22954	0.147918	0.208902	0.124655	1.63249
		Interaction: Δz-BMI (0-6 y.o.) * z-BW for BH at birth	-0.0297523	0.0239682	-0.148932	0.218112	1.29672
		Interaction: Δz-BMI (0-6 y.o.) * current z-BMI	-0.000407951	0.0828642	-0.000553818	0.996084	1.13996
	z-Left CFA DD	Constant	-0.045369	0.149853		0.762861		0.0484798
		Δz-BMI (0-6 y.o.)	0.133965	0.153893	0.198867	0.386625	4.66205
		z-BW for BH at birth	0.128889	0.143285	0.201941	0.371069	4.50211
		Current z-BMI	0.23904	0.150568	0.214616	0.116325	1.63249
		Interaction: Δz-BMI (0-6 y.o.) * z-BW for BH at birth	-0.0304741	0.0243976	-0.150489	0.215286	1.29672
		Interaction: Δz-BMI (0-6 y.o.) * current z-BMI	-0.00384686	0.0843489	-0.00515195	0.963738	1.13996
	z-Left CFA IMT	Constant	-0.0317365	0.358921		0.930575		0.313905
		Δz-BMI (0-6 y.o.)	0.87978	0.319228	0.973939	0.0134982	4.00457
		z-BW for BH at birth	0.844073	0.328663	1.01059	0.0199479	4.96517
		Current z-BMI	0.044797	0.515806	0.0218194	0.931807	2.02396
		Interaction: Δz-BMI (0-6 y.o.) * z-BW for BH at birth	0.000643047	0.0665223	0.00323719	0.9924	3.59605
		Interaction: Δz-BMI (0-6 y.o.) * current z-BMI	0.208998	0.334493	0.184647	0.540387	2.80037
	Local arterial stiffness
	z-Right CCA EM	Constant	-0.10986	0.0930472		0.239046		0.0761478
		Δz-BMI (0-6 y.o.)	-0.00497593	0.0809636	-0.00761887	0.951052	3.60968
		z-BW for BH at birth	0.0922357	0.0750377	0.152526	0.220363	3.61664
		Current z-BMI	0.240707	0.078401	0.258619	0.00241894	1.66665
		Interaction: Δz-BMI (0-6 y.o.) * z-BW for BH at birth	-0.0413768	0.0167831	-0.182654	0.0144812	1.28929
		Interaction: Δz-BMI (0-6 y.o.) * current z-BMI	0.0113546	0.0434864	0.0200838	0.794262	1.38966
	z-Left CCA EM	Constant	-0.0415939	0.0905876		0.646594		0.0936458
		Δz-BMI (0-6 y.o.)	0.0195335	0.0819962	0.0311928	0.811939	4.08595
		z-BW for BH at birth	0.109395	0.0767968	0.182845	0.155785	3.92654
		Current z-BMI	0.248693	0.0780143	0.26866	0.00165148	1.69272
		Interaction: Δz-BMI (0-6 y.o.) * z-BW for BH at birth	-0.0172981	0.0148831	-0.0944903	0.24644	1.57514
		Interaction: Δz-BMI (0-6 y.o.) * current z-BMI	0.0143096	0.034086	0.0351751	0.675052	1.6731
	z-Right CFA EM	Constant	-0.068953	0.157523		0.662774		-0.0343481
		Δz-BMI (0-6 y.o.)	0.00622701	0.156813	0.00943437	0.968425	4.58401
		z-BW for BH at birth	0.0234818	0.148325	0.0372284	0.874614	4.49082
		Current z-BMI	-0.154925	0.15327	-0.139715	0.315197	1.55155
		Interaction: Δz-BMI (0-6 y.o.) * z-BW for BH at birth	0.0147538	0.0247857	0.0739053	0.553375	1.25187
		Interaction: Δz-BMI (0-6 y.o.) * current z-BMI	-0.0144755	0.0855094	-0.0200013	0.866005	1.13368
	z-Left CFA EM	Constant	-0.299928	0.145867		0.0431106		0.0855329
		Δz-BMI (0-6 y.o.)	-0.00177888	0.14881	-0.00276074	0.990493	4.5493
		z-BW for BH at birth	0.188626	0.139124	0.306787	0.179073	4.36722
		Current z-BMI	0.0832542	0.145364	0.0792332	0.568475	1.63246
		Interaction: Δz-BMI (0-6 y.o.) * z-BW for BH at birth	-0.0289459	0.0235708	-0.15075	0.223125	1.28534
		Interaction: Δz-BMI (0-6 y.o.) * current z-BMI	-0.0759586	0.0814645	-0.107753	0.354	1.13911
	Regional arterial stiffness
	z-cfPWV	Constant	0.010793	0.088348		0.0431106		0.0269132
		Δz-BMI (0-6 y.o.)	0.031354	0.0801258	0.0524113	0.990493	4.5493
		z-BW for BH at birth	0.0197	0.0746977	0.0344885	0.179073	4.36722
		Current z-BMI	0.00306143	0.0751057	0.00356091	0.568475	1.63246
		Interaction: Δz-BMI (0-6 y.o.) * z-BW for BH at birth	0.0104845	0.0148257	0.0599225	0.223125	1.28534
		Interaction: Δz-BMI (0-6 y.o.) * current z-BMI	-0.00200004	0.0340679	-0.00515679	0.354	1.13911
	βu and βs: unstandardized and standardized coefficients, respectively. Adj R2: adjusted squared Pearson coefficient. SE: standard Error. Multicollinearity was evaluated using variance inflation factor (VIF=1/Tolerance); values ≥5 were considered as indicating multicollinerarity. z: z-score. BMI: body mass index. pSBP, pDBP, pPP and pMBP: peripheral (brachial) systolic, diastolic, pulse and mean b…

## Sheet: Table_S8_MLR_0_6_Adoles_Forward
	Supplementary, Table S8. Multiple linear regression analysis between cardiovascular z-score parameters (dependent variables) and anthropometric parameters (independent variables) in Adolescent cohort (n=340)
	Dependent variable	Independent Variables	βu	SE	βs	p	VIF	Adj R2
	Central (aortic) and peripheral blood pressure, and haemodynamic and wave reflection parameters
	z-pSBP	Constant	0.259167	0.0776589		<0.001		0.0392065
		Current z-BMI	0.210316	0.0665831	0.208743	0.00180828	1
	z-pDBP	-	-	-	-	-	-	-
	z-pPP	Constant	0.202924	0.0796094		0.0114843		0.0210147
		Current z-BMI	0.163734	0.0683177	0.159513	0.017382	1
	z-pMBP	Constant	0.200585	0.077042		0.00985369		0.0229315
		Current z-BMI	0.164449	0.0661145	0.165386	0.0136134	1
	z-cSBP	Constant	0.17133	0.070987		0.0166098		0.0325368
		Current z-BMI	0.178908	0.061366	0.192029	0.00391603	1
	z-cDBP	-	-	-	-	-	-	-
	z-cPP	Constant	0.0464875	0.0666073		0.485949		0.032868
		Current z-BMI	0.168648	0.0575799	0.192886	0.00375599	1
	z-Aix	-	-	-	-	-	-	-
	z-Aix@75	-	-	-	-	-	-	-
	z-AP	-	-	-	-	-	-	-
	z-Pf	Constant	0.056493	0.0726898		0.437953		0.0251117
		Current z-BMI	0.153797	0.0613694	0.172821	0.0129887	1
	z-Pb	-	-	-	-	-	-	-
	Structural arterial parameters
	z-Right CCA SD	Constant	0.0761022	0.0781434		0.331201		0.0880668
		Current z-BMI	0.314069	0.0668799	0.303727	<0.001	1
	z-Right CCA DD	Constant	0.0536024	0.0783683		0.494717		0.0975006
		Current z-BMI	0.33234	0.0670725	0.318811	<0.001	1
	z-Right CCA IMT	Constant	0.0922726	0.0833017		0.269227		0.0260558
		Interaction: Δz-BMI (0-6 y.o.) * current z-BMI	0.112059	0.0429559	0.174768	0.00972327	1
	z-Left CCA SD	Constant	0.0478223	0.0747535		0.523024		0.0727271
		Current z-BMI	0.266812	0.062854	0.277489	<0.001	1
	z-Left CCA DD	Constant	0.032395	0.072716		0.656405		0.0876973
		Current z-BMI	0.28586	0.0611408	0.303153	<0.001	1
	z-Left CCA IMT	Constant	0.127429	0.0840486		0.130954		0.0309203
		Current z-BMI	0.186493	0.0712037	0.175842	0.0094425	1
	z-Right CFA SD	Constant	0.109255	0.10324		0.292932		0.11068
		Current z-BMI	0.364118	0.106437	0.34788	<0.001	1
	z-Right CFA DD	Constant	0.0756534	0.106576		0.479736		0.0805151
		Current z-BMI	0.320917	0.109876	0.302005	0.00447094	1
	z-Right CFA IMT	Constant	0.371377	0.224228		0.113278		0.233374
		Current z-BMI	0.586192	0.215594	0.519499	0.0132175	1
	z-Left CFA SD	Constant	0.145972	0.113466		0.201809		0.0669469
		Current z-BMI	0.306726	0.115122	0.279149	0.00924669	1
	z-Left CFA DD	Constant	0.0871127	0.11511		0.451299		0.0654336
		Current z-BMI	0.307919	0.11679	0.276457	0.00997573	1
	z-Left CFA IMT	Constant	0.360042	0.314461		0.265113		0.151879
		Interaction: Δz-BMI (0-6 y.o.) * current z-BMI	0.493932	0.222237	0.436383	0.0373625	1
	Local arterial stiffness
	z-Right CCA EM	Constant	-0.0140653	0.0701152		0.841198		0.065698
		Current z-BMI	0.238563	0.0612131	0.256316	<0.001	1
	z-Left CCA EM	Constant	0.0194975	0.0701109		0.781207		0.0897545
		Current z-BMI	0.28376	0.0600914	0.306543	<0.001	1
	z-Right CFA EM	-	-	-	-	-	-	-
	z-Left CFA EM	Constant	-0.266559	0.112044		0.0196799		0.0465087
		z-BW for BH at birth	0.148069	0.0658997	0.240825	0.0273344	1
	Regional arterial stiffness
	z-cfPWV	-	-	-	-	-	-	-
	βu and βs: unstandardized and standardized coefficients, respectively. Adj R2: adjusted squared Pearson coefficient. SE: standard Error. Multicollinearity was evaluated using variance inflation factor (VIF=1/Tolerance); values ≥5 were considered as indicating multicollinerarity. z: z-score. BMI: body mass index. pSBP, pDBP, pPP and pMBP: peripheral (brachial) systolic, diastolic, pulse and mean b…

## Sheet: Table_S9_MLR_0_18_Enter
	Supplementary, Table S9. Multiple linear regression analysis between cardiovascular z-score parameters (dependent variables) and anthropometric parameters (independent variables) in Adolescent cohort (n=340)
	Dependent variable	Independent Variables	βu	SE	βs	p	VIF	Adj R2
	Central (aortic) and peripheral blood pressure, and haemodynamic and wave reflection parameters
	z-pSBP	Constant	0.225277	0.0793524		0.00487825		0.0488439
		Δz-BMI (0-18 y.o.)	0.109163	0.136192	0.178372	0.423541	14.0057
		z-BW for BH at birth	0.0908359	0.119495	0.140913	0.447836	9.71825
		Current z-BMI	0.10908	0.145764	0.108515	0.454925	5.94684
		Interaction: Δz-BMI (0-18 y.o.) * z-BW for BH at birth	0.0113123	0.0137725	0.0574638	0.41218	1.38426
		Interaction: Δz-BMI (0-18 y.o.) * current z-BMI	0.0273453	0.029195	0.0691781	0.349798	1.54273
	z-pDBP	Constant	0.164814	0.0821981		0.0459747		0.0337307
		Δz-BMI (0-18 y.o.)	-0.121187	0.141142	-0.194447	0.39133	14.0122
		z-BW for BH at birth	-0.0875908	0.123905	-0.133399	0.48024	9.72908
		Current z-BMI	0.222554	0.150981	0.217462	0.141659	5.94629
		Interaction: Δz-BMI (0-18 y.o.) * z-BW for BH at birth	0.023068	0.0142697	0.115073	0.107166	1.3844
		Interaction: Δz-BMI (0-18 y.o.) * current z-BMI	0.0336977	0.030244	0.0837193	0.266209	1.54254
	z-pPP	Constant	0.12259	0.0793214		0.123423		0.0213878
		Δz-BMI (0-18 y.o.)	0.206114	0.136294	0.340932	0.131655	14.0225
		z-BW for BH at birth	0.161714	0.119567	0.254309	0.177368	9.7544
		Current z-BMI	-0.0412497	0.145833	-0.0415343	0.777508	5.94886
		Interaction: Δz-BMI (0-18 y.o.) * z-BW for BH at birth	-0.00500239	0.0137764	-0.0257103	0.716809	1.38319
		Interaction: Δz-BMI (0-18 y.o.) * current z-BMI	0.00576276	0.0291802	0.0147607	0.843596	1.54128
	z-pMBP	Constant	0.222356	0.0810953		0.00652432		0.0364764
		Δz-BMI (0-18 y.o.)	-0.0267199	0.139342	-0.0428959	0.848079	14.0225
		z-BW for BH at birth	-0.0120595	0.122241	-0.0184062	0.921488	9.7544
		Current z-BMI	0.202169	0.149094	0.197569	0.17626	5.94886
		Interaction: Δz-BMI (0-18 y.o.) * z-BW for BH at birth	0.0208267	0.0140845	0.103889	0.140409	1.38319
		Interaction: Δz-BMI (0-18 y.o.) * current z-BMI	0.035399	0.0298327	0.0880012	0.236455	1.54128
	z-cSBP	Constant	0.168797	0.0709027		0.017982		0.0465309
		Δz-BMI (0-18 y.o.)	-0.128254	0.122697	-0.23354	0.296835	14.24
		z-BW for BH at birth	-0.0588781	0.107639	-0.102229	0.584838	9.96427
		Current z-BMI	0.320439	0.131981	0.352998	0.015847	6.03028
		Interaction: Δz-BMI (0-18 y.o.) * z-BW for BH at birth	-0.00278252	0.0123222	-0.0157255	0.821519	1.38347
		Interaction: Δz-BMI (0-18 y.o.) * current z-BMI	0.0127592	0.0261036	0.035868	0.62539	1.53613
	z-cDBP	Constant	0.202319	0.0770294		0.00912456		0.0274649
		Δz-BMI (0-18 y.o.)	-0.013475	0.133299	-0.0228101	0.919556	14.24
		z-BW for BH at birth	-0.000897276	0.11694	-0.00144829	0.993884	9.96427
		Current z-BMI	0.0433948	0.143385	0.0444396	0.762396	6.03028
		Interaction: Δz-BMI (0-18 y.o.) * z-BW for BH at birth	0.0374011	0.013387	0.196497	0.00558579	1.38347
		Interaction: Δz-BMI (0-18 y.o.) * current z-BMI	0.0576624	0.0283592	0.150689	0.0430122	1.53613
	z-cPP	Constant	0.00882994	0.0649046		0.891888		0.0562627
		Δz-BMI (0-18 y.o.)	-0.136084	0.112317	-0.269312	0.226737	14.24
		z-BW for BH at birth	-0.0666933	0.0985331	-0.125853	0.49908	9.96427
		Current z-BMI	0.318377	0.120816	0.381178	0.00889968	6.03028
		Interaction: Δz-BMI (0-18 y.o.) * z-BW for BH at birth	-0.0335305	0.0112798	-0.205952	0.00322223	1.38347
		Interaction: Δz-BMI (0-18 y.o.) * current z-BMI	-0.0299264	0.0238953	-0.0914315	0.211522	1.53613
	z-Aix	Constant	0.0146507	0.074621		0.8445		-0.00444191
		Δz-BMI (0-18 y.o.)	0.162152	0.130231	0.292523	0.214203	14.672
		z-BW for BH at birth	0.156706	0.114253	0.270512	0.171369	10.34
		Current z-BMI	-0.192051	0.138803	-0.209335	0.167653	6.08472
		Interaction: Δz-BMI (0-18 y.o.) * z-BW for BH at birth	0.00163366	0.0128679	0.00918008	0.899073	1.38987
		Interaction: Δz-BMI (0-18 y.o.) * current z-BMI	0.0320351	0.0274066	0.0895901	0.243514	1.56159
	z-Aix@75	Constant	-0.0232177	0.0742973		0.754912		0.0215655
		Δz-BMI (0-18 y.o.)	0.254723	0.129666	0.455508	0.0505344	14.672
		z-BW for BH at birth	0.268988	0.113757	0.460282	0.0187799	10.34
		Current z-BMI	-0.296216	0.138201	-0.320057	0.0330047	6.08472
		Interaction: Δz-BMI (0-18 y.o.) * z-BW for BH at birth	0.00535379	0.0128121	0.0298221	0.676385	1.38987
		Interaction: Δz-BMI (0-18 y.o.) * current z-BMI	0.0516046	0.0272878	0.143059	0.0597105	1.56159
	z-AP	Constant	-0.0141817	0.0738209		0.847805		0.00275414
		Δz-BMI (0-18 y.o.)	0.193417	0.129055	0.350085	0.135147	14.6637
		z-BW for BH at birth	0.191886	0.113223	0.332376	0.0913039	10.3365
		Current z-BMI	-0.233081	0.137488	-0.254998	0.0912046	6.08021
		Interaction: Δz-BMI (0-18 y.o.) * z-BW for BH at birth	-0.00113994	0.012754	-0.00642949	0.928849	1.39064
		Interaction: Δz-BMI (0-18 y.o.) * current z-BMI	0.0375516	0.02716	0.10539	0.167959	1.56149
	z-Pf	Constant	0.034881	0.0725199		0.630949		0.0395138
		Δz-BMI (0-18 y.o.)	-0.207322	0.12623	-0.384286	0.101766	14.1922
		z-BW for BH at birth	-0.178219	0.109767	-0.31989	0.105725	10.0635
		Current z-BMI	0.332497	0.132702	0.38127	0.0128636	6.00276
		Interaction: Δz-BMI (0-18 y.o.) * z-BW for BH at birth	-0.0116904	0.0123819	-0.0682943	0.346005	1.35641
		Interaction: Δz-BMI (0-18 y.o.) * current z-BMI	0.00436865	0.0262949	0.0130106	0.868181	1.58983
	z-Pb	Constant	0.0719129	0.074462		0.335098		0.000270449
		Δz-BMI (0-18 y.o.)	-0.0105076	0.12961	-0.0191608	0.935451	14.1922
		z-BW for BH at birth	0.0380146	0.112707	0.0671272	0.736184	10.0635
		Current z-BMI	0.0992778	0.136255	0.111995	0.466921	6.00276
		Interaction: Δz-BMI (0-18 y.o.) * z-BW for BH at birth	-0.013108	0.0127135	-0.0753339	0.303528	1.35641
		Interaction: Δz-BMI (0-18 y.o.) * current z-BMI	0.00267314	0.0269991	0.00783197	0.921211	1.58983
	Structural arterial parameters
	z-Right CCA SD	Constant	0.0489213	0.0886077		0.581347		0.0645717
		Δz-BMI (0-18 y.o.)	-0.0919216	0.141461	-0.138437	0.516395	12.8581
		z-BW for BH at birth	-0.116588	0.124068	-0.170404	0.348236	9.31546
		Current z-BMI	0.39237	0.152824	0.37571	0.0108042	6.06639
		Interaction: Δz-BMI (0-18 y.o.) * z-BW for BH at birth	0.00788583	0.0163303	0.0316037	0.629576	1.2134
		Interaction: Δz-BMI (0-18 y.o.) * current z-BMI	-0.00889562	0.034128	-0.0177305	0.794565	1.31083
	z-Right CCA DD	Constant	0.0187685	0.0882962		0.831834		0.0666797
		Δz-BMI (0-18 y.o.)	-0.0950319	0.140964	-0.143464	0.50081	12.8581
		z-BW for BH at birth	-0.104443	0.123632	-0.153018	0.399005	9.31546
		Current z-BMI	0.398921	0.152286	0.382899	0.00932213	6.06639
		Interaction: Δz-BMI (0-18 y.o.) * z-BW for BH at birth	0.00433447	0.0162729	0.0174127	0.790172	1.2134
		Interaction: Δz-BMI (0-18 y.o.) * current z-BMI	-0.00677712	0.0340081	-0.0135403	0.8422	1.31083
	z-Right CCA IMT	Constant	-0.0311062	0.0923681		0.736569		0.00156116
		Δz-BMI (0-18 y.o.)	0.160436	0.146759	0.241389	0.275327	12.8432
		z-BW for BH at birth	0.16476	0.128717	0.240723	0.201689	9.31616
		Current z-BMI	-0.0957328	0.158592	-0.0915565	0.546612	6.05973
		Interaction: Δz-BMI (0-18 y.o.) * z-BW for BH at birth	-0.0139123	0.0169492	-0.0557051	0.412503	1.21317
		Interaction: Δz-BMI (0-18 y.o.) * current z-BMI	0.0354239	0.035407	0.0705281	0.318018	1.30902
	z-Left CCA SD	Constant	0.0204664	0.0755414		0.786661		0.0448873
		Δz-BMI (0-18 y.o.)	0.0717926	0.129261	0.124766	0.579095	13.9481
		z-BW for BH at birth	0.0406566	0.112952	0.0669108	0.719181	9.55144
		Current z-BMI	0.16641	0.139029	0.178696	0.232424	6.16072
		Interaction: Δz-BMI (0-18 y.o.) * z-BW for BH at birth	0.00207701	0.0133439	0.0113016	0.876428	1.4572
		Interaction: Δz-BMI (0-18 y.o.) * current z-BMI	-0.00439422	0.0275989	-0.0120369	0.873622	1.5798
	z-Left CCA DD	Constant	0.00776749	0.0737433		0.916194		0.0587406
		Δz-BMI (0-18 y.o.)	0.0340717	0.126184	0.0602142	0.787363	13.9481
		z-BW for BH at birth	0.0310233	0.110264	0.051921	0.778662	9.55144
		Current z-BMI	0.216812	0.13572	0.23676	0.111374	6.16072
		Interaction: Δz-BMI (0-18 y.o.) * z-BW for BH at birth	0.0043098	0.0130263	0.0238478	0.741022	1.4572
		Interaction: Δz-BMI (0-18 y.o.) * current z-BMI	0.00117717	0.026942	0.00327916	0.965183	1.5798
	z-Left CCA IMT	Constant	0.0345802	0.0867758		0.690591		-0.0018108
		Δz-BMI (0-18 y.o.)	0.100205	0.148419	0.155627	0.500187	13.9491
		z-BW for BH at birth	0.0946769	0.129668	0.139088	0.465963	9.52645
		Current z-BMI	0.0195063	0.159948	0.0186049	0.90303	6.10984
		Interaction: Δz-BMI (0-18 y.o.) * z-BW for BH at birth	-0.0049825	0.0153213	-0.0242118	0.745293	1.45519
		Interaction: Δz-BMI (0-18 y.o.) * current z-BMI	0.00484479	0.0316817	0.0118585	0.87858	1.57868
	z-Right CFA SD	Constant	0.0983373	0.1207		0.417185		0.0560284
		Δz-BMI (0-18 y.o.)	-0.101266	0.237306	-0.179188	0.670501	19.4258
		z-BW for BH at birth	-0.0869528	0.206337	-0.148427	0.674368	13.6675
		Current z-BMI	0.417184	0.256451	0.407358	0.106967	6.90845
		Interaction: Δz-BMI (0-18 y.o.) * z-BW for BH at birth	-0.00279938	0.0193841	-0.0152052	0.885465	1.22132
		Interaction: Δz-BMI (0-18 y.o.) * current z-BMI	-0.102846	0.0467837	-0.226209	0.0302557	1.16657
	z-Right CFA DD	Constant	0.0696403	0.12222		0.570108		0.0431824
		Δz-BMI (0-18 y.o.)	-0.117431	0.240295	-0.206597	0.626139	19.4258
		z-BW for BH at birth	-0.101969	0.208935	-0.173061	0.626599	13.6675
		Current z-BMI	0.402623	0.259681	0.390883	0.124223	6.90845
		Interaction: Δz-BMI (0-18 y.o.) * z-BW for BH at birth	-0.00738234	0.0196282	-0.039868	0.707642	1.22132
		Interaction: Δz-BMI (0-18 y.o.) * current z-BMI	-0.105801	0.0473729	-0.231373	0.0277761	1.16657
	z-Right CFA IMT	Constant	0.31379	0.27852		0.272606		-0.0172253
		Δz-BMI (0-18 y.o.)	-0.125116	0.491832	-0.188745	0.80167	14.0706
		z-BW for BH at birth	-0.210848	0.361406	-0.305192	0.565832	6.99448
		Current z-BMI	0.525893	0.572741	0.515014	0.368938	8.04111
		Interaction: Δz-BMI (0-18 y.o.) * z-BW for BH at birth	0.10703	0.117656	0.2578	0.373312	2.05277
		Interaction: Δz-BMI (0-18 y.o.) * current z-BMI	0.0248292	0.130745	0.0593479	0.851207	2.49628
	z-Left CFA SD	Constant	0.071135	0.136717		0.603998		0.0386477
		Δz-BMI (0-18 y.o.)	-0.0185022	0.262088	-0.0296273	0.943861	19.2371
		z-BW for BH at birth	-0.0278422	0.229431	-0.0420448	0.903654	13.1107
		Current z-BMI	0.330217	0.284198	0.290519	0.248031	6.82806
		Interaction: Δz-BMI (0-18 y.o.) * z-BW for BH at birth	-0.022837	0.0220744	-0.112126	0.303376	1.28298
		Interaction: Δz-BMI (0-18 y.o.) * current z-BMI	-0.100073	0.0534292	-0.195036	0.0639887	1.18429
	z-Left CFA DD	Constant	0.0234236	0.137341		0.864921		0.0470379
		Δz-BMI (0-18 y.o.)	-0.0439381	0.263283	-0.0697317	0.867797	19.2371
		z-BW for BH at birth	-0.0305438	0.230477	-0.0457142	0.894836	13.1107
		Current z-BMI	0.370141	0.285494	0.322747	0.19779	6.82806
		Interaction: Δz-BMI (0-18 y.o.) * z-BW for BH at birth	-0.0267068	0.0221751	-0.12996	0.231294	1.28298
		Interaction: Δz-BMI (0-18 y.o.) * current z-BMI	-0.105898	0.0536729	-0.204552	0.0512543	1.18429
	z-Left CFA IMT	Constant	0.501985	0.330968		0.144248		0.0686759
		Δz-BMI (0-18 y.o.)	0.522007	0.7829	0.669865	0.512185	28.1778
		z-BW for BH at birth	0.344817	0.62204	0.440764	0.585207	17.65
		Current z-BMI	0.585698	0.944185	0.325523	0.54172	7.68784
		Interaction: Δz-BMI (0-18 y.o.) * z-BW for BH at birth	0.068999	0.0682857	0.369823	0.323783	3.73967
		Interaction: Δz-BMI (0-18 y.o.) * current z-BMI	-0.309255	0.183476	-0.514111	0.106689	2.59722
	Local arterial stiffness
	z-Right CCA EM	Constant	-0.0339999	0.0776452		0.661832		0.061234
		Δz-BMI (0-18 y.o.)	-0.161852	0.124583	-0.278485	0.195047	12.922
		z-BW for BH at birth	-0.0549535	0.109179	-0.0919869	0.615157	9.3926
		Current z-BMI	0.384751	0.135049	0.415363	0.00473816	5.97752
		Interaction: Δz-BMI (0-18 y.o.) * z-BW for BH at birth	-0.0314171	0.0143227	-0.14406	0.0291594	1.21297
		Interaction: Δz-BMI (0-18 y.o.) * current z-BMI	-0.0302838	0.0302573	-0.0677078	0.317822	1.28696
	z-Left CCA EM	Constant	-0.002835	0.0686296		0.967082		0.11115
		Δz-BMI (0-18 y.o.)	-0.244442	0.118064	-0.450947	0.0394084	14.0366
		z-BW for BH at birth	-0.11887	0.103113	-0.208112	0.250057	9.64294
		Current z-BMI	0.516516	0.127482	0.581115	<0.001	6.08676
		Interaction: Δz-BMI (0-18 y.o.) * z-BW for BH at birth	-0.0178929	0.0121644	-0.103505	0.142533	1.46511
		Interaction: Δz-BMI (0-18 y.o.) * current z-BMI	-0.00669022	0.0253073	-0.0192457	0.791714	1.56822
	z-Right CFA EM	Constant	-0.0372522	0.131408		0.777409		-0.0326674
		Δz-BMI (0-18 y.o.)	-0.0773887	0.256685	-0.132756	0.763684	19.1512
		z-BW for BH at birth	-0.102903	0.222614	-0.169453	0.644939	13.2736
		Current z-BMI	-0.0178281	0.277021	-0.017062	0.948819	6.94249
		Interaction: Δz-BMI (0-18 y.o.) * z-BW for BH at birth	-0.00276124	0.0209122	-0.0146445	0.895226	1.21501
		Interaction: Δz-BMI (0-18 y.o.) * current z-BMI	-0.0226813	0.0505871	-0.0488356	0.654892	1.17181
	z-Left CFA EM	Constant	-0.229464	0.132186		0.0857211		0.0407289
		Δz-BMI (0-18 y.o.)	-0.399018	0.251534	-0.6669	0.115885	18.977
		z-BW for BH at birth	-0.213286	0.219758	-0.334488	0.334164	12.7533
		Current z-BMI	0.568975	0.272404	0.527684	0.0393249	6.85305
		Interaction: Δz-BMI (0-18 y.o.) * z-BW for BH at birth	-0.0400895	0.0211471	-0.206762	0.0609401	1.27725
		Interaction: Δz-BMI (0-18 y.o.) * current z-BMI	-0.0433342	0.0513246	-0.0888981	0.400549	1.19034
	Regional arterial stiffness
	z-cfPWV	Constant	0.0372935	0.0739806		0.614611		-0.0157069
		Δz-BMI (0-18 y.o.)	0.0152681	0.127052	0.0276056	0.904438	14.0276
		z-BW for BH at birth	0.0192969	0.111322	0.0330968	0.862514	9.69061
		Current z-BMI	0.0140953	0.136061	0.0157161	0.917569	6.11797
		Interaction: Δz-BMI (0-18 y.o.) * z-BW for BH at birth	0.00667814	0.012807	0.0375912	0.602493	1.3815
		Interaction: Δz-BMI (0-18 y.o.) * current z-BMI	0.00396777	0.0269553	0.0112507	0.883088	1.55294
	βu and βs: unstandardized and standardized coefficients, respectively. Adj R2: adjusted squared Pearson coefficient. SE: standard Error. Multicollinearity was evaluated using variance inflation factor (VIF=1/Tolerance); values ≥5 were considered as indicating multicollinerarity. z-: z-score. BMI: body mass index. pSBP, pDBP, pPP and pMBP: peripheral (brachial) systolic, diastolic, pulse and mean …

## Sheet: Table_S10_0_18_Forward
	Supplementary, Table S10. Multiple linear regression analysis between cardiovascular z-score parameters (dependent variables) and anthropometric parameters (independent variables) in Adolescent cohort (n=340)
	Dependent variable	Independent Variables	βu	SE	βs	p	VIF	Adj R2
	Central (aortic) and peripheral blood pressure, and haemodynamic and wave reflection parameters
	z-pSBP	Constant	0.235945	0.0702061		0.000890424		0.0558582
		Current z-BMI	0.244926	0.0595526	0.243656	<0.001	1
	z-pDBP	Constant	0.126809	0.0730486		0.0837222		0.0145807
		Current z-BMI	0.138233	0.0619421	0.13507	0.0264655	1
	z-pPP	Constant	0.163365	0.0703073		0.0208934		0.0248835
		Current z-BMI	0.167648	0.0596844	0.168805	0.00533541	1
	z-pMBP	Constant	0.201971	0.0718905		0.00532725		0.0396287
		Current z-BMI	0.212649	0.0610283	0.207811	0.000575604	1
	z-cSBP	Constant	0.17228	0.0627781		0.00646971		0.0513034
		Current z-BMI	0.212485	0.0536108	0.234075	<0.001	1
	z-cDBP	Constant	0.210508	0.0734384		0.0044778		0.0371248
		Interaction: Δz-BMI (0-18 y.o.) * z-BW for BH at birth	0.0396253	0.0122486	0.208183	0.00136752	1.16981
		Interaction: Δz-BMI (0-18 y.o.) * current z-BMI	0.0627222	0.0246247	0.163912	0.0114165	1.16981
	z-cPP	Constant	-0.00434094	0.0623482		0.944544		0.0465202
		Current z-BMI	0.156836	0.0494658	0.187773	0.00169663	1.00055
		Interaction: Δz-BMI (0-18 y.o.) * z-BW for BH at birth	-0.0212997	0.00964199	-0.130828	0.0280103	1.00055
	z-Aix	-	-	-	-	-	-	-
	z-Aix@75	-	-	-	-	-	-	-
	z-AP	-	-	-	-	-	-	-
	z-Pf	Constant	0.0394563	0.0646824		0.542409		0.0200627
		Current z-BMI	0.134878	0.0541673	0.154663	0.0134159	1
	z-Pb	-	-	-	-	-	-	-
	Structural arterial parameters
	z-Right CCA SD	Constant	0.0114002	0.073002		0.876024		0.0739983
		Current z-BMI	0.290719	0.0617342	0.278375	<0.001	1
	z-Right CCA DD	Constant	-0.00869461	0.0726775		0.904865		0.0778101
		Current z-BMI	0.297045	0.0614597	0.285114	<0.001	1
	z-Right CCA IMT	-	-	-	-	-	-	-
	z-Left CCA SD	Constant	0.0199762	0.0667442		0.764951		0.0576132
		Current z-BMI	0.230346	0.0556389	0.247352	<0.001	1
	z-Left CCA DD	Constant	0.0026882	0.0651235		0.967105		0.0721945
		Current z-BMI	0.25197	0.0542878	0.275153	<0.001	1
	z-Left CCA IMT	-	-	-	-	-	-	-
	z-Right CFA SD	Constant	0.0968663	0.107802		0.371005		0.0819237
		Current z-BMI	0.316213	0.101977	0.308765	0.00249531	1.12319
		Interaction: Δz-BMI (0-18 y.o.) * current z-BMI	-0.101612	0.0452716	-0.223495	0.0269599	1.12319
	z-Right CFA DD	Constant	0.0771196	0.109267		0.481925		0.0676079
		Current z-BMI	0.284316	0.103362	0.276026	0.00703765	1.12319
		Interaction: Δz-BMI (0-18 y.o.) * current z-BMI	-0.102645	0.0458866	-0.224471	0.0274679	1.12319
	z-Right CFA IMT	-	-	-	-	-	-	-
	z-Left CFA SD	Constant	0.0321766	0.114436		0.779135		0.035319
		Current z-BMI	0.239793	0.108949	0.210965	0.0299491	1
	z-Left CFA DD	Constant	-0.0132287	0.115272		0.908856		0.0385126
		Current z-BMI	0.250396	0.109744	0.218334	0.0245487	1
	z-Left CFA IMT	-	-	-	-	-	-	-
	Local arterial stiffness
	z-Right CCA EM	Constant	-0.00467086	0.064954		0.942728		0.0417981
		Current z-BMI	0.19743	0.0558058	0.213138	<0.001	1
	z-Left CCA EM	Constant	0.0149579	0.0613204	0.807477	0.807477		0.107647
		Δz-BMI (0-18 y.o.)	-0.0887766	0.0380305	-0.163775	0.0203362	1.45071
		Current z-BMI	0.356452	0.0623593	0.401033	<0.001	1.45071
	z-Right CFA EM	-	-	-	-	-	-	-
	z-Left CFA EM	-	-	-	-	-	-	-
	Regional arterial stiffness
	z-cfPWV	-	-	-	-	-	-	-
	βu and βs: unstandardized and standardized coefficients, respectively. Adj R2: adjusted squared Pearson coefficient. SE: standard Error. Multicollinearity was evaluated using variance inflation factor (VIF=1/Tolerance); values ≥5 were considered as indicating multicollinerarity. z: z-score. BMI: body mass index. pSBP, pDBP, pPP and pMBP: peripheral (brachial) systolic, diastolic, pulse and mean b…

[truncated: 4 more sheets: Table_S11_MLR_6_18_Enter, Table_S12_MLR_6_18_Forw, Table_S13_MLR_Child_Enter_CVRF, Table_S14_Adolesc_Enter_CVRF]
